# Supplementary material for: Nucleolar GTP-Binding Protein 1-2 (NOG1-2) Interacts with Jasmonate-ZIMDomain Protein 9 (JAZ9) to Regulate Stomatal Aperture during Plant Immunity
Source: Int J Mol Sci. 2018 Jun 30;19(7):1922. doi: 10.3390/ijms19071922 (PMC6073727; doi:10.3390/ijms19071922)
Supplement: Supplementary file 1 [file ijms-19-01922-s001.zip]

Archive with 4 entries (4 files):
- Supplementary Files/Supplementary Figures.pptx
- Supplementary Files/Supplementary Table S1.xlsx
- Supplementary Files/Supplementary Table S2.xlsx
- Supplementary Files/Supplementray Table S3.xlsx
