# Supplementary material for: Nucleolar GTP-Binding Protein 1-2 (NOG1-2) Interacts with Jasmonate-ZIMDomain Protein 9 (JAZ9) to Regulate Stomatal Aperture during Plant Immunity
Source: Int J Mol Sci. 2018 Jun 30;19(7):1922. doi: 10.3390/ijms19071922 (PMC6073727; doi:10.3390/ijms19071922)
Supplement: Supplementary file 1 [file ijms-19-01922-s001.zip › Supplementary Files/Supplementary Table S1.xlsx]

## Sheet: Sheet1
Supplementary Table S1. A list of NOG1-2 interactors that were identified from yeast two-hybrid screen
Gene Locus ID	Gene name	Function
At3g29130		unknown protein
At1g17290	ALAAT1, T13M22.3, T13M22_3, ALANINE AMINOTRANSFERAS	Encodes for alanine aminotransferase (ALAAT1), involved in alanine catabolism during plants recovery from hypoxia
At3g29035	NAC3, ATNAC3, ANAC059, MRI12.1, NAC DOMAIN CONTAINING PROTEIN 3	protein heterodimerization activity
At3g50820	PHOTOSYSTEM II SUBUNIT O-2	Oxygen evolving complex subunit 33Kda
At3g63170	FATTY-ACID-BINDING PROTEIN 1	Encodes a plastid stroma localized fatty acid binding protein involved in fatty acid metabolism.
At1g23030	PLANT U-BOX PROTEIN 11	Encodes a plant U-Box protein that is capable of binding and ubiquitinating MYC2 in vitro, acting as an E3 ligase
At4g29190	ARABIDOPSIS THALIANA OXIDATION-RELATED ZINC FINGER 2	Zinc finger C-x8-C-x5-C-x3-H type family protein
At2g23090		Uncharacterized protein family
At1g56220		dormancy/auxin associated family protein
At2g42590	GENERAL REGULATORY FACTOR 9	14-3-3 gene. Binds calcium and displays induced structural changes.
At1g05190	EMBRYO DEFECTIVE 2394	Encodes the plastid 50S ribosomal protein L6.
At1g59870	ARABIDOPSIS PLEIOTROPIC DRUG RESISTANCE 8, PEN3	ATP binding cassette transporter. Contributes to nonhost resistance to inappropriate pathogens that enter by direct penetration in a salicylic acid–dependent manner
At1g70700	JASMONATE-ZIM-DOMAIN PROTEIN 9	JAZ9 is a protein presumed to be involved in jasmonate signaling.
