# Supplementary material for: Nucleolar GTP-Binding Protein 1-2 (NOG1-2) Interacts with Jasmonate-ZIMDomain Protein 9 (JAZ9) to Regulate Stomatal Aperture during Plant Immunity
Source: Int J Mol Sci. 2018 Jun 30;19(7):1922. doi: 10.3390/ijms19071922 (PMC6073727; doi:10.3390/ijms19071922)
Supplement: Supplementary file 1 [file ijms-19-01922-s001.zip › Supplementary Files/Supplementary Table S2.xlsx]

## Sheet: Sheet1
Supplementary Table S2: Differential expression of genes in Arabidopsis nog1-2 mutant compared to wild-type Col-0 by using microarray analysis
Upregulated genes in nog1-2
Transcript ID	Gene Description	Pta	nog1-2 vs Col-0 ratio
At3g48360	encodes a protein (BT2) that is an essential component of the TAC1-mediated telomerase activation pathway. Acts redundantly with BT3 and BT1 during female gametophyte development and with BT3 during male gametophyte development. BT2 also mediates multiple responses to nutrients, stresses, and hormones.	0	4.52474
At3g30720	QUA-QUINE STARCH (QQS); Has 1 Blast hits to 1 proteins in 1 species: Archae - 0; Bacteria - 0; Metazoa - 0; Fungi - 0; Plants - 1; Viruses - 0; Other Eukaryotes - 0 (source: NCBI BLink).	0	9.19708
At2g41100	encodes a calmodulin-like protein, with six potential calcium binding domains. Calcium binding shown by Ca(2+)-specific shift in electrophoretic mobility. Expression induced by touch and darkness. Expression may also be developmentally controlled. Expression in growing regions of roots, vascular tissue, root/shoot junctions, trichomes, branch points of the shoot, and regions of siliques and flowe…	0	2.11127
At5g57560	Encodes a cell wall-modifying enzyme, rapidly upregulated in response to environmental stimuli	3.82397e-169	2.01339
At3g01290	SPFH/Band 7/PHB domain-containing membrane-associated protein family; INVOLVED IN: N-terminal protein myristoylation; LOCATED IN: mitochondrion, plasma membrane, vacuole, membrane; EXPRESSED IN: 21 plant structures; EXPRESSED DURING: 9 growth stages; CONTAINS InterPro DOMAIN/s: Band 7 protein (InterPro:IPR001107); BEST Arabidopsis thaliana protein match is: SPFH/Band 7/PHB domain-containing membr…	5.59335e-63	1.51366
At4g37610	BTB and TAZ domain protein. Located in cytoplasm and expressed in fruit, flower and leaves.	0	2.52483
At5g25190	encodes a member of the ERF (ethylene response factor) subfamily B-6 of ERF/AP2 transcription factor family. The protein contains one AP2 domain. There are 12 members in this subfamily including RAP2.11.	0	2.16668
At5g22920	CHY-type/CTCHY-type/RING-type Zinc finger protein; FUNCTIONS IN: zinc ion binding; EXPRESSED IN: 25 plant structures; EXPRESSED DURING: 14 growth stages; CONTAINS InterPro DOMAIN/s: Zinc finger, CHY-type (InterPro:IPR008913), Zinc finger, CTCHY-type (InterPro:IPR017921), Zinc finger, RING-type (InterPro:IPR001841), Zinc finger, C3HC4 RING-type (InterPro:IPR018957); BEST Arabidopsis thaliana prote…	0	2.07706
At1g32920	unknown protein; FUNCTIONS IN: molecular_function unknown; INVOLVED IN: response to wounding; LOCATED IN: endomembrane system; EXPRESSED IN: 23 plant structures; EXPRESSED DURING: 13 growth stages; BEST Arabidopsis thaliana protein match is: unknown protein (TAIR:AT1G32928.1); Has 42 Blast hits to 42 proteins in 8 species: Archae - 0; Bacteria - 0; Metazoa - 0; Fungi - 0; Plants - 42; Viruses - 0…	0	1.57238
At4g17490	Encodes a member of the ERF (ethylene response factor) subfamily B-3 of ERF/AP2 transcription factor family (ATERF-6). The protein contains one AP2 domain. There are 18 members in this subfamily including ATERF-1, ATERF-2, AND ATERF-5.	0	1.51051
At1g35140	At1g35140 (At1g35140/T32G9_32) mRNA, complete cds	0	1.76926
At4g37260	Member of the R2R3 factor gene family.	1.89426e-11	1.83423
At3g55980	salt-inducible zinc finger 1 (SZF1); CONTAINS InterPro DOMAIN/s: Zinc finger, CCCH-type (InterPro:IPR000571), Ankyrin repeat-containing domain (InterPro:IPR020683), Ankyrin repeat (InterPro:IPR002110); BEST Arabidopsis thaliana protein match is: zinc finger (CCCH-type) family protein (TAIR:AT2G40140.2); Has 1623 Blast hits to 1414 proteins in 181 species: Archae - 2; Bacteria - 49; Metazoa - 777;…	3.5083e-14	1.70188
At3g45970	member of EXPANSIN-LIKE. Naming convention from the Expansin Working Group (Kende et al, 2004. Plant Mol Bio)	0	1.56034
At4g27280	Calcium-binding EF-hand family protein; FUNCTIONS IN: calcium ion binding; INVOLVED IN: response to karrikin; EXPRESSED IN: 23 plant structures; EXPRESSED DURING: 13 growth stages; CONTAINS InterPro DOMAIN/s: EF-Hand 1, calcium-binding site (InterPro:IPR018247), EF-HAND 2 (InterPro:IPR018249), EF-hand-like domain (InterPro:IPR011992); BEST Arabidopsis thaliana protein match is: pinoid-binding pro…	8.77451e-10	1.60138
At3g19680	Protein of unknown function (DUF1005); LOCATED IN: plasma membrane; EXPRESSED IN: 22 plant structures; EXPRESSED DURING: 13 growth stages; CONTAINS InterPro DOMAIN/s: Protein of unknown function DUF1005 (InterPro:IPR010410); BEST Arabidopsis thaliana protein match is: Protein of unknown function (DUF1005) (TAIR:AT1G50040.1); Has 782 Blast hits to 189 proteins in 38 species: Archae - 0; Bacteria -…	1.02439e-19	1.87349
At3g04640	glycine-rich protein; Has 42937 Blast hits to 13549 proteins in 1124 species: Archae - 42; Bacteria - 16604; Metazoa - 12821; Fungi - 2296; Plants - 5249; Viruses - 609; Other Eukaryotes - 5316 (source: NCBI BLink).	6.26864e-112	1.81237
At1g21910	encodes a member of the DREB subfamily A-5 of ERF/AP2 transcription factor family. The protein contains one AP2 domain. There are 15 members in this subfamily including RAP2.1, RAP2.9 and RAP2.10.	0	1.99916
At4g35770	Senescence-associated gene that is strongly induced by phosphate starvation. Transcripts are differentially regulated at the level of mRNA stability at different times of day. mRNAs are targets of the mRNA degradation pathway mediated by the downstream (DST) instability determinant.	1.14654e-12	2.17445
At5g61600	encodes a member of the ERF (ethylene response factor) subfamily B-3 of ERF/AP2 transcription factor family. The protein contains one AP2 domain. There are 18 members in this subfamily including ATERF-1, ATERF-2, AND ATERF-5.	0	1.76966
At4g24570	Encodes one of the mitochondrial dicarboxylate carriers (DIC): DIC1 (AT2G22500), DIC2 (AT4G24570), DIC3 (AT5G09470).	5.92262e-26	1.98862
At1g25560	Encodes a member of the RAV transcription factor family that contains AP2 and B3 binding domains. Involved in the regulation of flowering under long days. Loss of function results in early flowering. Overexpression causes late flowering and repression of expression of FT. Novel transcriptional regulator involved in ethylene signaling. Promoter bound by EIN3. EDF1 in turn, binds to promoter elemen…	0	1.69473
At1g76650	calmodulin-like 38 (CML38); FUNCTIONS IN: calcium ion binding; INVOLVED IN: response to wounding; LOCATED IN: plasma membrane; EXPRESSED IN: 19 plant structures; EXPRESSED DURING: 12 growth stages; CONTAINS InterPro DOMAIN/s: EF-Hand 1, calcium-binding site (InterPro:IPR018247), EF-HAND 2 (InterPro:IPR018249), Calcium-binding EF-hand (InterPro:IPR002048), EF-hand-like domain (InterPro:IPR011992);…	0	1.47029
At2g38470	Member of the plant WRKY transcription factor family. Regulates the antagonistic relationship between defense pathways mediating responses to P. syringae and necrotrophic fungal pathogens. Located in nucleus. Involved in response to various abiotic stresses - especially salt stress.	2.95467e-10	1.57546
At5g54490	Encodes a PINOID (PID)-binding protein containing putative EF-hand calcium-binding motifs. The interaction is dependent on the presence of calcium. mRNA expression is up-regulated by auxin. Not a phosphorylation target of PID, likely acts upstream of PID to regulate the activity of this protein in response to changes in calcium levels.	0	1.45045
At5g51190	encodes a member of the ERF (ethylene response factor) subfamily B-3 of ERF/AP2 transcription factor family. The protein contains one AP2 domain. There are 18 members in this subfamily including ATERF-1, ATERF-2, AND ATERF-5.	6.45309e-06	1.44462
At3g56400	member of WRKY Transcription Factor; Group III. Function as activator of SA-dependent defense genes and a repressor of JA-regulated genes. WRKY70-controlled suppression of JA-signaling is partly executed by NPR1.	2.98242e-05	1.42935
At4g29780	unknown protein; BEST Arabidopsis thaliana protein match is: unknown protein (TAIR:AT5G12010.1); Has 945 Blast hits to 944 proteins in 87 species: Archae - 0; Bacteria - 0; Metazoa - 519; Fungi - 43; Plants - 365; Viruses - 0; Other Eukaryotes - 18 (source: NCBI BLink).	5.10703e-15	1.47093
At2g17230	EXORDIUM like 5 (EXL5); FUNCTIONS IN: molecular_function unknown; INVOLVED IN: biological_process unknown; LOCATED IN: endomembrane system; EXPRESSED IN: 22 plant structures; EXPRESSED DURING: 13 growth stages; CONTAINS InterPro DOMAIN/s: Phosphate-induced protein 1 (InterPro:IPR006766); BEST Arabidopsis thaliana protein match is: EXORDIUM like 1 (TAIR:AT2G35150.1); Has 402 Blast hits to 401 prot…	2.56665e-14	1.50003
At5g20250	encodes a member of glycosyl hydrolase family 36. Expression is induced within 3 hours of dark treatment, in senescing leaves and treatment with exogenous photosynthesis inhibitor. Induction of gene expression was suppressed in excised leaves supplied with sugar. The authors suggest that the gene's expression pattern is responding to the level of sugar in the cell.	8.55052e-42	2.27643
At1g04770	Tetratricopeptide repeat (TPR)-like superfamily protein; FUNCTIONS IN: binding; INVOLVED IN: biological_process unknown; EXPRESSED IN: 23 plant structures; EXPRESSED DURING: 13 growth stages; CONTAINS InterPro DOMAIN/s: Tetratricopeptide TPR-1 (InterPro:IPR001440), Tetratricopeptide-like helical (InterPro:IPR011990), Tetratricopeptide repeat-containing (InterPro:IPR013026), Tetratricopeptide repe…	0	1.74462
At2g30610	unknown protein	3.59082e-15	1.66571
At2g41640	Glycosyltransferase family 61 protein; FUNCTIONS IN: transferase activity, transferring glycosyl groups; INVOLVED IN: biological_process unknown; EXPRESSED IN: 14 plant structures; EXPRESSED DURING: 8 growth stages; CONTAINS InterPro DOMAIN/s: Glycosyltransferase AER61, uncharacterised (InterPro:IPR007657); BEST Arabidopsis thaliana protein match is: Glycosyltransferase family 61 protein (TAIR:AT…	0	1.58869
At5g67300	Member of the R2R3 factor MYB gene family involved in mediating plant responses to a variety of abiotic stimiuli.	1.73195e-14	1.59043
At5g46710	PLATZ transcription factor family protein; CONTAINS InterPro DOMAIN/s: Protein of unknown function DUF597 (InterPro:IPR006734); BEST Arabidopsis thaliana protein match is: PLATZ transcription factor family protein (TAIR:AT4G17900.1); Has 1807 Blast hits to 1807 proteins in 277 species: Archae - 0; Bacteria - 0; Metazoa - 736; Fungi - 347; Plants - 385; Viruses - 0; Other Eukaryotes - 339 (source:…	9.40848e-135	1.84067
At5g37770	Encodes a protein with 40% similarity to calmodulin. Binds Ca(2+) and, as a consequence, undergoes conformational changes. CML24 expression occurs in all major organs, and transcript levels are increased from 2- to 15-fold in plants subjected to touch, darkness, heat, cold, hydrogen peroxide, abscisic acid (ABA), and indole-3-acetic acid. However, CML24 protein accumulation changes were not detec…	1.55431e-15	1.71179
At3g50060	Encodes a member of the R2R3 transcription factor gene family. Expressed in response to potassium deprivation and auxin. Involved in lateral root development. Interacts with ARF7 and regulates the expression of some auxin responsive genes.	0	1.725
At4g11280	encodes a a member of the 1-aminocyclopropane-1-carboxylate (ACC) synthase (S-adenosyl-L-methionine methylthioadenosine-lyase, EC 4.4.1.14) gene family	0	1.54966
At1g25400	unknown protein; BEST Arabidopsis thaliana protein match is: unknown protein (TAIR:AT1G68440.1); Has 21 Blast hits to 21 proteins in 6 species: Archae - 0; Bacteria - 0; Metazoa - 0; Fungi - 0; Plants - 21; Viruses - 0; Other Eukaryotes - 0 (source: NCBI BLink).	2.51353e-23	1.72922
At3g15450	Aluminium induced protein with YGL and LRDR motifs; FUNCTIONS IN: molecular_function unknown; EXPRESSED IN: 25 plant structures; EXPRESSED DURING: 13 growth stages; BEST Arabidopsis thaliana protein match is: Aluminium induced protein with YGL and LRDR motifs (TAIR:AT4G27450.1); Has 430 Blast hits to 430 proteins in 86 species: Archae - 0; Bacteria - 40; Metazoa - 2; Fungi - 2; Plants - 364; Viru…	0	1.9
At1g68840	Rav2 is part of a complex that has been named `regulator of the (H+)-ATPase of the vacuolar and endosomal membranes' (RAVE)	0	1.55635
At1g02660	alpha/beta-Hydrolases superfamily protein; FUNCTIONS IN: triglyceride lipase activity; INVOLVED IN: lipid metabolic process; LOCATED IN: cellular_component unknown; EXPRESSED IN: 24 plant structures; EXPRESSED DURING: 15 growth stages; CONTAINS InterPro DOMAIN/s: Lipase, class 3 (InterPro:IPR002921); BEST Arabidopsis thaliana protein match is: alpha/beta-Hydrolases superfamily protein (TAIR:AT3G6…	0	1.83542
At1g72900	Toll-Interleukin-Resistance (TIR) domain-containing protein; FUNCTIONS IN: transmembrane receptor activity, ATP binding; INVOLVED IN: signal transduction, defense response, apoptosis, innate immune response; LOCATED IN: intrinsic to membrane; EXPRESSED IN: 20 plant structures; EXPRESSED DURING: 10 growth stages; CONTAINS InterPro DOMAIN/s: NB-ARC (InterPro:IPR002182), Toll-Interleukin receptor (I…	1.43862e-10	1.53109
At1g11260	Encodes a H+/hexose cotransporter.	8.38019e-33	1.62957
At2g25200	Plant protein of unknown function (DUF868); CONTAINS InterPro DOMAIN/s: Protein of unknown function DUF868, plant (InterPro:IPR008586); BEST Arabidopsis thaliana protein match is: Plant protein of unknown function (DUF868) (TAIR:AT5G11000.1); Has 283 Blast hits to 283 proteins in 16 species: Archae - 0; Bacteria - 0; Metazoa - 0; Fungi - 0; Plants - 283; Viruses - 0; Other Eukaryotes - 0 (source:…	6.25243e-33	1.55007
At4g37240	unknown protein; FUNCTIONS IN: molecular_function unknown; INVOLVED IN: N-terminal protein myristoylation; LOCATED IN: cellular_component unknown; EXPRESSED IN: 22 plant structures; EXPRESSED DURING: 13 growth stages; BEST Arabidopsis thaliana protein match is: unknown protein (TAIR:AT2G23690.1); Has 30201 Blast hits to 17322 proteins in 780 species: Archae - 12; Bacteria - 1396; Metazoa - 17338;…	9.33791e-14	1.56653
At3g57260	beta 1,3-glucanase	3.28109e-17	1.43473
At4g28040	nodulin MtN21 /EamA-like transporter family protein; LOCATED IN: endomembrane system, membrane; EXPRESSED IN: 6 plant structures; EXPRESSED DURING: 4 anthesis, petal differentiation and expansion stage; CONTAINS InterPro DOMAIN/s: Protein of unknown function DUF6, transmembrane (InterPro:IPR000620); BEST Arabidopsis thaliana protein match is: nodulin MtN21 /EamA-like transporter family protein (T…	2.73977e-35	1.86681
At1g80840	Pathogen-induced transcription factor. Binds W-box sequences in vitro. Forms protein complexes with itself and with WRKY40 and WRKY60. Coexpression with WRKY18 or WRKY60 made plants more susceptible to both P. syringae and B. cinerea. WRKY18, WRKY40, and WRKY60 have partially redundant roles in response to the hemibiotrophic bacterial pathogen Pseudomonas syringae and the necrotrophic fungal path…	8.62434e-06	1.47154
At5g44260	Zinc finger C-x8-C-x5-C-x3-H type family protein; CONTAINS InterPro DOMAIN/s: Zinc finger, CCCH-type (InterPro:IPR000571); BEST Arabidopsis thaliana protein match is: Zinc finger C-x8-C-x5-C-x3-H type family protein (TAIR:AT1G03790.1); Has 1182 Blast hits to 968 proteins in 143 species: Archae - 0; Bacteria - 0; Metazoa - 415; Fungi - 15; Plants - 396; Viruses - 3; Other Eukaryotes - 353 (source:…	3.95809e-45	1.4879
At5g56870	beta-galactosidase 4 (BGAL4); FUNCTIONS IN: beta-galactosidase activity; INVOLVED IN: lactose catabolic process, using glucoside 3-dehydrogenase, carbohydrate metabolic process, lactose catabolic process via UDP-galactose, lactose catabolic process; LOCATED IN: endomembrane system; EXPRESSED IN: 25 plant structures; EXPRESSED DURING: 12 growth stages; CONTAINS InterPro DOMAIN/s: Glycoside hydrola…	1.26494e-44	1.9379
At5g51390	unknown protein; Has 30201 Blast hits to 17322 proteins in 780 species: Archae - 12; Bacteria - 1396; Metazoa - 17338; Fungi - 3422; Plants - 5037; Viruses - 0; Other Eukaryotes - 2996 (source: NCBI BLink).	8.07256e-19	1.46704
At4g27450	Aluminium induced protein with YGL and LRDR motifs; FUNCTIONS IN: molecular_function unknown; INVOLVED IN: biological_process unknown; LOCATED IN: cytosol, nucleus, plasma membrane; EXPRESSED IN: 25 plant structures; EXPRESSED DURING: 14 growth stages; BEST Arabidopsis thaliana protein match is: Aluminium induced protein with YGL and LRDR motifs (TAIR:AT3G15450.1); Has 30201 Blast hits to 17322 p…	2.69248e-54	1.63811
At2g43820	Induced by Salicylic acid, virus, fungus and bacteria.Involved in the tryptophan synthesis pathway. Independent of NPR1 for their induction by salicylic acid. UGT74F1 transfers UDP:glucose to salicylic acid (forming a glucoside (SAG) and a glucose ester (SGE)), benzoic acid, and athranilate in vitro. UGT74F2 shows a weak ability to catalyze the formation of the p-aminobenzoate-glucose ester in vi…	3.53363e-31	1.6738
At3g59080	Eukaryotic aspartyl protease family protein; FUNCTIONS IN: DNA binding, aspartic-type endopeptidase activity; INVOLVED IN: proteolysis; LOCATED IN: endomembrane system; EXPRESSED IN: 21 plant structures; EXPRESSED DURING: 11 growth stages; CONTAINS InterPro DOMAIN/s: Peptidase aspartic (InterPro:IPR021109), Peptidase aspartic, catalytic (InterPro:IPR009007), Peptidase A1 (InterPro:IPR001461), Pep…	1.46437e-63	1.56884
At3g46600	GRAS family transcription factor; CONTAINS InterPro DOMAIN/s: Transcription factor GRAS (InterPro:IPR005202); BEST Arabidopsis thaliana protein match is: GRAS family transcription factor (TAIR:AT5G59450.1); Has 2508 Blast hits to 2402 proteins in 303 species: Archae - 0; Bacteria - 7; Metazoa - 2; Fungi - 0; Plants - 2499; Viruses - 0; Other Eukaryotes - 0 (source: NCBI BLink).	5.98417e-15	1.53032
At1g13700	6-phosphogluconolactonase 1 (PGL1); FUNCTIONS IN: 6-phosphogluconolactonase activity, catalytic activity; INVOLVED IN: pentose-phosphate shunt, carbohydrate metabolic process; LOCATED IN: cellular_component unknown; EXPRESSED IN: 11 plant structures; EXPRESSED DURING: LP.06 six leaves visible, LP.04 four leaves visible, 4 anthesis, petal differentiation and expansion stage; CONTAINS InterPro DOMA…	1.0994e-28	1.51477
At3g19580	Encodes zinc finger protein. mRNA levels are upregulated in response to ABA, high salt, and mild dessication. The protein is localized to the nucleus and acts as a transcriptional repressor.	1.30019e-06	1.52727
At1g73830	BR enhanced expression 3 (BEE3); FUNCTIONS IN: DNA binding, sequence-specific DNA binding transcription factor activity; INVOLVED IN: regulation of transcription; LOCATED IN: nucleus; EXPRESSED IN: 18 plant structures; EXPRESSED DURING: 10 growth stages; CONTAINS InterPro DOMAIN/s: Helix-loop-helix DNA-binding domain (InterPro:IPR001092), Helix-loop-helix DNA-binding (InterPro:IPR011598); BEST Ar…	3.91242e-44	1.6168
At1g80440	Galactose oxidase/kelch repeat superfamily protein; CONTAINS InterPro DOMAIN/s: Galactose oxidase/kelch, beta-propeller (InterPro:IPR011043), Kelch repeat type 1 (InterPro:IPR006652), Kelch related (InterPro:IPR013089), Kelch-type beta propeller (InterPro:IPR015915); BEST Arabidopsis thaliana protein match is: Galactose oxidase/kelch repeat superfamily protein (TAIR:AT1G15670.1); Has 30201 Blast …	2.19226e-18	1.50049
At2g24550	unknown protein; BEST Arabidopsis thaliana protein match is: unknown protein (TAIR:AT4G31510.1); Has 219 Blast hits to 219 proteins in 33 species: Archae - 0; Bacteria - 0; Metazoa - 16; Fungi - 2; Plants - 184; Viruses - 0; Other Eukaryotes - 17 (source: NCBI BLink).	4.24871e-133	1.55559
At2g20670	Protein of unknown function (DUF506) ; LOCATED IN: chloroplast; EXPRESSED IN: 22 plant structures; EXPRESSED DURING: 14 growth stages; CONTAINS InterPro DOMAIN/s: Protein of unknown function DUF506, plant (InterPro:IPR006502); BEST Arabidopsis thaliana protein match is: Protein of unknown function (DUF506) (TAIR:AT4G32480.1); Has 375 Blast hits to 373 proteins in 24 species: Archae - 0; Bacteria …	1.19277e-281	1.64869
At2g24240	BTB/POZ domain with WD40/YVTN repeat-like protein; FUNCTIONS IN: voltage-gated potassium channel activity; INVOLVED IN: potassium ion transport; LOCATED IN: voltage-gated potassium channel complex, membrane; EXPRESSED IN: 17 plant structures; EXPRESSED DURING: 11 growth stages; CONTAINS InterPro DOMAIN/s: WD40 repeat-like-containing domain (InterPro:IPR011046), BTB/POZ fold (InterPro:IPR011333), …	5.55139e-15	1.64834
At2g44130	Galactose oxidase/kelch repeat superfamily protein; CONTAINS InterPro DOMAIN/s: F-box domain, cyclin-like (InterPro:IPR001810), Galactose oxidase/kelch, beta-propeller (InterPro:IPR011043), Kelch repeat type 1 (InterPro:IPR006652), Kelch related (InterPro:IPR013089), Kelch-type beta propeller (InterPro:IPR015915); BEST Arabidopsis thaliana protein match is: Galactose oxidase/kelch repeat superfam…	0	1.53809
At4g17460	Encodes homeobox protein HAT1.	1.46405e-132	1.53798
At1g32170	xyloglucan endotransglycosylase-related protein (XTR4)	1.52405e-27	1.51959
At5g67480	BTB and TAZ domain protein. Located in cytoplasm and expressed in fruit, flower and leaves.	0	1.71008
At5g50450	HCP-like superfamily protein with MYND-type zinc finger; FUNCTIONS IN: binding, zinc ion binding; INVOLVED IN: biological_process unknown; LOCATED IN: cellular_component unknown; EXPRESSED IN: 23 plant structures; EXPRESSED DURING: 15 growth stages; CONTAINS InterPro DOMAIN/s: Zinc finger, MYND-type (InterPro:IPR002893), Tetratricopeptide-like helical (InterPro:IPR011990), Sel1-like (InterPro:IPR…	0	1.53521
At5g49450	basic leucine-zipper 1 (bZIP1); FUNCTIONS IN: DNA binding, protein heterodimerization activity, sequence-specific DNA binding transcription factor activity; INVOLVED IN: anther dehiscence, regulation of transcription, DNA-dependent; LOCATED IN: nucleus, chloroplast; EXPRESSED IN: male gametophyte, anther, pollen tube; EXPRESSED DURING: L mature pollen stage, M germinated pollen stage; CONTAINS In…	0	1.62757
At5g19120	Eukaryotic aspartyl protease family protein; FUNCTIONS IN: aspartic-type endopeptidase activity; INVOLVED IN: proteolysis; LOCATED IN: endomembrane system; EXPRESSED IN: 24 plant structures; EXPRESSED DURING: 13 growth stages; CONTAINS InterPro DOMAIN/s: Peptidase aspartic (InterPro:IPR021109), Peptidase aspartic, catalytic (InterPro:IPR009007), Peptidase A1 (InterPro:IPR001461); BEST Arabidopsis…	1.92808e-58	1.72297
At5g16340	AMP-dependent synthetase and ligase family protein; FUNCTIONS IN: catalytic activity; INVOLVED IN: metabolic process; CONTAINS InterPro DOMAIN/s: AMP-binding, conserved site (InterPro:IPR020845), AMP-dependent synthetase/ligase (InterPro:IPR000873); BEST Arabidopsis thaliana protein match is: acyl activating enzyme 5 (TAIR:AT5G16370.1); Has 1807 Blast hits to 1807 proteins in 277 species: Archae …	0	1.54491
At5g14120	Major facilitator superfamily protein; LOCATED IN: plasma membrane, vacuole; EXPRESSED IN: 26 plant structures; EXPRESSED DURING: 15 growth stages; CONTAINS InterPro DOMAIN/s: Nodulin-like (InterPro:IPR010658), Major facilitator superfamily, general substrate transporter (InterPro:IPR016196); BEST Arabidopsis thaliana protein match is: Major facilitator superfamily protein (TAIR:AT3G01930.2); Has…	2.9302e-26	1.57715
At3g49940	LOB domain-containing protein 38 (LBD38); CONTAINS InterPro DOMAIN/s: Lateral organ boundaries, LOB (InterPro:IPR004883); BEST Arabidopsis thaliana protein match is: LOB domain-containing protein 37 (TAIR:AT5G67420.1); Has 581 Blast hits to 580 proteins in 26 species: Archae - 0; Bacteria - 0; Metazoa - 0; Fungi - 0; Plants - 581; Viruses - 0; Other Eukaryotes - 0 (source: NCBI BLink).	1.19931e-21	1.61847
At3g49790	Carbohydrate-binding protein; FUNCTIONS IN: ATP binding; INVOLVED IN: biological_process unknown; EXPRESSED IN: 21 plant structures; EXPRESSED DURING: 11 growth stages; CONTAINS InterPro DOMAIN/s: ATPase-like, ATP-binding domain (InterPro:IPR003594); BEST Arabidopsis thaliana protein match is: Carbohydrate-binding protein (TAIR:AT1G10150.1); Has 109 Blast hits to 107 proteins in 18 species: Archa…	0	1.60656
At4g23260	Encodes a cysteine-rich receptor-like protein kinase.	2.51614e-14	1.50089
At4g21510	F-box family protein; CONTAINS InterPro DOMAIN/s: F-box domain, cyclin-like (InterPro:IPR001810); BEST Arabidopsis thaliana protein match is: F-box family protein (TAIR:AT4G05010.1); Has 30201 Blast hits to 17322 proteins in 780 species: Archae - 12; Bacteria - 1396; Metazoa - 17338; Fungi - 3422; Plants - 5037; Viruses - 0; Other Eukaryotes - 2996 (source: NCBI BLink).	1.18952e-90	1.65367
At4g03510	RMA1 encodes a novel 28 kDa protein with a RING finger motif and a C-terminal membrane-anchoring domain that is involved in the secretory pathway. Has E3 ubiquitin ligase activity.	0	1.61216
At4g02075	pitchoun 1 (PIT1); FUNCTIONS IN: zinc ion binding; LOCATED IN: plasma membrane; EXPRESSED IN: 18 plant structures; EXPRESSED DURING: 10 growth stages; CONTAINS InterPro DOMAIN/s: Protein of unknown function DUF3675 (InterPro:IPR022143), Zinc finger, C3HC4 RING-type (InterPro:IPR018957), Zinc finger, RING-CH-type (InterPro:IPR011016); BEST Arabidopsis thaliana protein match is: RING/FYVE/PHD zinc …	1.09014e-22	1.73861
At1g22190	Integrase-type DNA-binding superfamily protein; FUNCTIONS IN: DNA binding, sequence-specific DNA binding transcription factor activity; INVOLVED IN: regulation of transcription, DNA-dependent; LOCATED IN: nucleus; EXPRESSED IN: 22 plant structures; EXPRESSED DURING: 13 growth stages; CONTAINS InterPro DOMAIN/s: DNA-binding, integrase-type (InterPro:IPR016177), Pathogenesis-related transcriptional…	6.74219e-22	1.53357
At3g29035	Encodes a protein with transcription factor activity. Note: this protein (AT3G29035) on occasion has also been referred to as AtNAC3, not to be confused with the AtNAC3 found at locus AT3G15500.	8.53556e-27	1.88141
At3g15630	unknown protein; FUNCTIONS IN: molecular_function unknown; INVOLVED IN: biological_process unknown; LOCATED IN: chloroplast; EXPRESSED IN: 24 plant structures; EXPRESSED DURING: 15 growth stages; BEST Arabidopsis thaliana protein match is: unknown protein (TAIR:AT1G52720.1); Has 61 Blast hits to 61 proteins in 13 species: Archae - 0; Bacteria - 0; Metazoa - 0; Fungi - 0; Plants - 61; Viruses - 0;…	1.09072e-18	1.65237
At1g13260	Encodes an AP2/B3 domain transcription factor which is upregulated in response to low temperature. It contains a B3 DNA binding domain. It has circadian regulation and may function as a negative growth regulator.	0	1.78788
At1g68520	B-box type zinc finger protein with CCT domain; FUNCTIONS IN: sequence-specific DNA binding transcription factor activity, zinc ion binding; INVOLVED IN: regulation of transcription; LOCATED IN: intracellular; EXPRESSED IN: 21 plant structures; EXPRESSED DURING: 13 growth stages; CONTAINS InterPro DOMAIN/s: CCT domain (InterPro:IPR010402), Zinc finger, B-box (InterPro:IPR000315); BEST Arabidopsis…	0	1.55286
At1g69890	CONTAINS InterPro DOMAIN/s: Protein of unknown function DUF569 (InterPro:IPR007679), Actin cross-linking (InterPro:IPR008999); BEST Arabidopsis thaliana protein match is: Actin cross-linking protein (TAIR:AT1G27100.1); Has 237 Blast hits to 216 proteins in 14 species: Archae - 0; Bacteria - 0; Metazoa - 0; Fungi - 0; Plants - 237; Viruses - 0; Other Eukaryotes - 0 (source: NCBI BLink).	1.7803e-127	1.50586
At1g33055	unknown protein; FUNCTIONS IN: molecular_function unknown; INVOLVED IN: anaerobic respiration; LOCATED IN: endomembrane system; EXPRESSED IN: 13 plant structures; EXPRESSED DURING: 6 growth stages; Has 20 Blast hits to 20 proteins in 8 species: Archae - 0; Bacteria - 0; Metazoa - 0; Fungi - 0; Plants - 20; Viruses - 0; Other Eukaryotes - 0 (source: NCBI BLink).	5.33877e-14	1.69763
At2g01850	EXGT-A3 has homology to xyloglucan endotransglucosylases/hydrolases (XTHs). Mutants in this gene show a lesion mimic phenotype associated with leaf maturation and a reduction in the number of tertiary veins. Individual tracheary elements in the mutants are shorter, but phloem transport activity is not severely affected. EXGT-A3 plays a role in xyloglucan degradation in the differentiating trachea…	0	1.52104
At1g08930	encodes a putative sucrose transporter whose gene expression is induced by dehydration and cold.	7.77054e-25	1.58439
At2g05540	Glycine-rich protein family; LOCATED IN: endomembrane system; EXPRESSED IN: 20 plant structures; EXPRESSED DURING: 9 growth stages; CONTAINS InterPro DOMAIN/s: Glycine rich protein (InterPro:IPR010800); BEST Arabidopsis thaliana protein match is: glycine-rich protein 3 (TAIR:AT2G05520.4); Has 20980 Blast hits to 7546 proteins in 779 species: Archae - 6; Bacteria - 3254; Metazoa - 9284; Fungi - 16…	5.04801e-16	1.63497
At2g27500	Glycosyl hydrolase superfamily protein; FUNCTIONS IN: cation binding, hydrolase activity, hydrolyzing O-glycosyl compounds, catalytic activity; INVOLVED IN: carbohydrate metabolic process; LOCATED IN: anchored to plasma membrane, nucleus, cytoplasm; EXPRESSED IN: 23 plant structures; EXPRESSED DURING: 13 growth stages; CONTAINS InterPro DOMAIN/s: Glycoside hydrolase, catalytic core (InterPro:IPR0…	0	1.7748
At2g18700	Encodes an enzyme putatively involved in trehalose biosynthesis. The protein has a trehalose synthase (TPS)-like domain that may or may not be active as well as a trehalose phosphatase (TPP)-like domain.	6.10823e-37	1.54497
At2g40000	ortholog of sugar beet HS1 PRO-1 2 (HSPRO2); CONTAINS InterPro DOMAIN/s: Hs1pro-1, C-terminal (InterPro:IPR009743), Hs1pro-1, N-terminal (InterPro:IPR009869); BEST Arabidopsis thaliana protein match is: Hs1pro-1 protein (TAIR:AT3G55840.1); Has 71 Blast hits to 71 proteins in 18 species: Archae - 0; Bacteria - 0; Metazoa - 0; Fungi - 0; Plants - 60; Viruses - 0; Other Eukaryotes - 11 (source: NCBI…	6.90541e-152	1.6042
At2g33830	Dormancy/auxin associated family protein; CONTAINS InterPro DOMAIN/s: Dormancyauxin associated (InterPro:IPR008406); BEST Arabidopsis thaliana protein match is: dormancy-associated protein-like 1 (TAIR:AT1G28330.1); Has 165 Blast hits to 165 proteins in 47 species: Archae - 0; Bacteria - 0; Metazoa - 0; Fungi - 0; Plants - 165; Viruses - 0; Other Eukaryotes - 0 (source: NCBI BLink).	8.16347e-12	1.48682
At5g21170	Encodes AKINbeta1, a subunit of the SnRK1 kinase (Sucrose non-fermenting-1-related protein kinase). Involved in regulation of nitrogen and sugar metabolism.	4.23833e-52	1.47398
At5g23240	DNAJ heat shock N-terminal domain-containing protein; FUNCTIONS IN: unfolded protein binding, heat shock protein binding; INVOLVED IN: protein folding; LOCATED IN: chloroplast; EXPRESSED IN: 21 plant structures; EXPRESSED DURING: 11 growth stages; CONTAINS InterPro DOMAIN/s: Molecular chaperone, heat shock protein, Hsp40, DnaJ (InterPro:IPR015609), Heat shock protein DnaJ, N-terminal (InterPro:IP…	4.15669e-76	1.61307
At1g25550	myb-like transcription factor family protein; CONTAINS InterPro DOMAIN/s: Homeodomain-like (InterPro:IPR009057), Myb, DNA-binding (InterPro:IPR014778), Myb-like DNA-binding domain, SHAQKYF class (InterPro:IPR006447), HTH transcriptional regulator, Myb-type, DNA-binding (InterPro:IPR017930), Homeodomain-related (InterPro:IPR012287); BEST Arabidopsis thaliana protein match is: myb-like transcriptio…	0	1.47764
At5g25210	unknown protein; BEST Arabidopsis thaliana protein match is: unknown protein (TAIR:AT4G32030.1); Has 30201 Blast hits to 17322 proteins in 780 species: Archae - 12; Bacteria - 1396; Metazoa - 17338; Fungi - 3422; Plants - 5037; Viruses - 0; Other Eukaryotes - 2996 (source: NCBI BLink).	7.07702e-19	1.45414
At5g53160	Encodes RCAR3, a regulatory component of ABA receptor. Interacts with protein phosphatase 2Cs ABI1 and ABI2. Stimulates ABA signaling.	1.56172e-13	1.45862
At5g49360	Encodes a bifunctional {beta}-D-xylosidase/{alpha}-L-arabinofuranosidase required for pectic arabinan modification. Located in the extracellular matrix. Gene is expressed specifically in tissues undergoing secondary wall thickening. This is a member of glycosyl hydrolase family 3 and has six other closely related members.	5.53439e-19	1.66378
At5g35735	Auxin-responsive family protein; LOCATED IN: plasma membrane, membrane; EXPRESSED IN: 21 plant structures; EXPRESSED DURING: 12 growth stages; CONTAINS InterPro DOMAIN/s: Cytochrome b561, eukaryote (InterPro:IPR004877), Uncharacterised conserved protein UCP037471 (InterPro:IPR017214), Protein of unknown function DUF568, DOMON-like (InterPro:IPR007613), DOMON related (InterPro:IPR005018), Cytochro…	1.61911e-09	1.49782
At5g17300	Myb-like transcription factor that regulates hypocotyl growth by regulating free auxin levels in a time-of-day specific manner.	7.41283e-27	1.70403
At3g61060	phloem protein 2-A13 (PP2-A13); CONTAINS InterPro DOMAIN/s: F-box domain, cyclin-like (InterPro:IPR001810), F-box domain, Skp2-like (InterPro:IPR022364); BEST Arabidopsis thaliana protein match is: phloem protein 2-A12 (TAIR:AT1G12710.1); Has 35333 Blast hits to 34131 proteins in 2444 species: Archae - 798; Bacteria - 22429; Metazoa - 974; Fungi - 991; Plants - 531; Viruses - 0; Other Eukaryotes …	6.82943e-87	1.68304
At3g57520	SIP2 encodes a raffinose-specific alpha-galactosidase that catalyzes the breakdown of raffinose into alpha-galatose and sucrose. This enzyme may function in unloading raffinose from the phloem as part of sink metabolism. Although it was originally predicted to act as a raffinose synthase (RS), that activity was not observed for recombinant SIP2.	0	1.86259
At3g45860	Encodes a cysteine-rich receptor-like protein kinase. Involved in programmed cell death and defense response to pathogen.	0.00487282	1.49439
At1g72060	serine-type endopeptidase inhibitors; FUNCTIONS IN: serine-type endopeptidase inhibitor activity; INVOLVED IN: response to oxidative stress; LOCATED IN: endomembrane system; EXPRESSED IN: 21 plant structures; EXPRESSED DURING: 12 growth stages; CONTAINS InterPro DOMAIN/s: Proteinase inhibitor I20, Pin2 (InterPro:IPR003465); Has 28 Blast hits to 28 proteins in 8 species: Archae - 0; Bacteria - 0; …	1.37228e-30	1.55506
At3g06080	Encodes a member of the TBL (TRICHOME BIREFRINGENCE-LIKE) gene family containing a plant-specific DUF231 (domain of unknown function) domain. TBL gene family has 46 members, two of which (TBR/AT5G06700 and TBL3/AT5G01360) have been shown to be involved in the synthesis and deposition of secondary wall cellulose, presumably by influencing the esterification state of pectic polymers. A nomenclature…	1.54043e-292	1.51163
At1g77760	Encodes the cytosolic minor isoform of nitrate reductase (NR). Involved in the first step of nitrate assimilation, it contributes about 15% of the nitrate reductase activity in shoots. Similar to molybdopterin oxidoreductases at the N-terminus, and to FAD/NAD-binding cytochrome reductases at the C-terminus. Cofactors: FAD, heme iron (cytochrome B-557), and molybdenum-pterin.	1.48259e-07	1.49433
At2g47270	Encodes UPBEAT1 (UPB1), a transcription factor with a bHLH domain. Regulates the expression of a set of peroxidases that modulate the balance of reactive oxygen species (ROS) between the zones of cell proliferation and the zone of cell elongation where differentiation begins. Disruption of UPB1 activity alters this ROS balance, leading to a delay in the onset of differentiation.	1.08361e-07	1.53783
At1g23030	ARM repeat superfamily protein; FUNCTIONS IN: ubiquitin-protein ligase activity, binding; INVOLVED IN: response to chitin; LOCATED IN: ubiquitin ligase complex; EXPRESSED IN: 23 plant structures; EXPRESSED DURING: 15 growth stages; CONTAINS InterPro DOMAIN/s: U box domain (InterPro:IPR003613), Armadillo-like helical (InterPro:IPR011989), Armadillo (InterPro:IPR000225), Armadillo-type fold (InterP…	8.53835e-12	1.46248
At2g15890	maternal effect embryo arrest 14 (MEE14); FUNCTIONS IN: molecular_function unknown; INVOLVED IN: defense response to fungus, embryo development ending in seed dormancy; LOCATED IN: chloroplast; EXPRESSED IN: 22 plant structures; EXPRESSED DURING: 13 growth stages; Has 87 Blast hits to 87 proteins in 44 species: Archae - 0; Bacteria - 0; Metazoa - 0; Fungi - 0; Plants - 85; Viruses - 0; Other Euka…	0	1.47698
At2g37770	Encodes an NADPH-dependent aldo-keto reductase that can act on a wide variety of substrates in vitro including saturated and unsaturated aldehydes, steroids, and sugars. GFP-tagged AKR4C9 localizes to the chloroplast where it may play a role in detoxifying reactive carbonyl compounds that threaten to impair the photosynthetic process. Transcript levels for this gene are up-regulated in response t…	0.00225831	1.83128
At2g39980	HXXXD-type acyl-transferase family protein; FUNCTIONS IN: transferase activity, transferring acyl groups other than amino-acyl groups, transferase activity; INVOLVED IN: response to karrikin; LOCATED IN: cellular_component unknown; EXPRESSED IN: 17 plant structures; EXPRESSED DURING: 10 growth stages; CONTAINS InterPro DOMAIN/s: Transferase (InterPro:IPR003480); BEST Arabidopsis thaliana protein …	3.20508e-58	1.54024
At2g44500	O-fucosyltransferase family protein; CONTAINS InterPro DOMAIN/s: GDP-fucose protein O-fucosyltransferase (InterPro:IPR019378); BEST Arabidopsis thaliana protein match is: O-fucosyltransferase family protein (TAIR:AT3G07900.1); Has 821 Blast hits to 820 proteins in 30 species: Archae - 0; Bacteria - 0; Metazoa - 0; Fungi - 0; Plants - 820; Viruses - 0; Other Eukaryotes - 1 (source: NCBI BLink).	1.78581e-108	1.47911
At2g02710	Encodes a putative blue light receptor protein.	5.62956e-43	1.46231
At2g26710	Encodes a member of the cytochrome p450 family that serves as a control point between multiple photoreceptor systems and brassinosteroid signal transduction. Involved in brassinolide metabolism. Mediates response to a variety of light signals including hypocotyl elongation and cotyledon expansion.	0	1.50873
Downregulated genes in nog1-2
Transcript ID	Gene Description	Pta	nog1-2 vs Col-0 ratio
At5g24780	encodes an acid phosphatase similar to soybean vegetative storage proteins. Gene expression is induced by wounding and jasmonic acid.	2.9649e-12	0.699535
At4g17470	alpha/beta-Hydrolases superfamily protein; FUNCTIONS IN: palmitoyl-(protein) hydrolase activity; INVOLVED IN: protein modification process; LOCATED IN: endomembrane system; EXPRESSED IN: 11 plant structures; EXPRESSED DURING: LP.06 six leaves visible, LP.04 four leaves visible, C globular stage, petal differentiation and expansion stage; CONTAINS InterPro DOMAIN/s: Palmitoyl protein thioesterase …	1.4157e-14	0.778548
At3g55970	jasmonate-regulated gene 21 (JRG21); FUNCTIONS IN: oxidoreductase activity, iron ion binding; INVOLVED IN: oxidation reduction; LOCATED IN: cellular_component unknown; EXPRESSED IN: 10 plant structures; EXPRESSED DURING: LP.06 six leaves visible, LP.04 four leaves visible, 4 anthesis, C globular stage, petal differentiation and expansion stage; CONTAINS InterPro DOMAIN/s: Isopenicillin N synthase…	5.80226e-12	0.716934
At2g39030	Acyl-CoA N-acyltransferases (NAT) superfamily protein; FUNCTIONS IN: N-acetyltransferase activity; INVOLVED IN: metabolic process; LOCATED IN: cellular_component unknown; EXPRESSED IN: 13 plant structures; EXPRESSED DURING: 10 growth stages; CONTAINS InterPro DOMAIN/s: GCN5-related N-acetyltransferase, C-terminal (InterPro:IPR022610), GCN5-related N-acetyltransferase (InterPro:IPR000182), Acyl-Co…	2.94572e-51	0.719862
At5g37300	Encodes a bifunctional enzyme, wax ester synthase (WS) and diacylglycerol acyltransferase (DGAT). In vitro assay indicated a ratio of 10.9 between its WS and DGAT activities. Both mutant and in vivo expression/analysis in yeast studies indicated a role in wax biosynthesis.	2.20211e-10	0.591701
At4g03060	Encodes a truncated and null function protein, due to a 5-bp deletion in cDNA. The functional allele in ecotype Cvi, AOP2, encodes a 2-oxoglutarate-dependent dioxygenase which is involved in glucosinolate biosynthesis. The natural variation in this locus explains the diversification of alkenyl glucosinolate among different ecotypes of Arabidopsis.	1.81965e-07	0.760512
At1g52040	Encodes myrosinase-binding protein expressed in flowers.	1.57482e-05	0.661197
At3g44990	xyloglucan endo-transglycosylase	0	0.786421
At4g17030	Encodes EXLB1 (expansin-like B1), a member of the expansin family.	4.92585e-08	0.679238
At5g62210	Embryo-specific protein 3, (ATS3); CONTAINS InterPro DOMAIN/s: Lipase/lipooxygenase, PLAT/LH2 (InterPro:IPR008976), Embryo-specific 3 (InterPro:IPR010417); BEST Arabidopsis thaliana protein match is: seed gene 3 (TAIR:AT5G07190.1); Has 13635 Blast hits to 5538 proteins in 466 species: Archae - 12; Bacteria - 1109; Metazoa - 3835; Fungi - 1100; Plants - 4139; Viruses - 1069; Other Eukaryotes - 237…	0	0.672554
At5g11590	encodes a member of the DREB subfamily A-4 of ERF/AP2 transcription factor family. The protein contains one AP2 domain. There are 17 members in this subfamily including TINY.	0	0.576109
At3g28007	Nodulin MtN3 family protein; LOCATED IN: endomembrane system, integral to membrane, membrane; EXPRESSED IN: 15 plant structures; EXPRESSED DURING: 8 growth stages; CONTAINS InterPro DOMAIN/s: MtN3/saliva-related transmembrane protein, conserved region (InterPro:IPR018169), RAG1-activating protein 1 homologue (InterPro:IPR018179), RAG1-activating protein-1-related (InterPro:IPR004316); BEST Arabid…	7.69098e-06	0.698983
At2g37870	Bifunctional inhibitor/lipid-transfer protein/seed storage 2S albumin superfamily protein; FUNCTIONS IN: lipid binding; INVOLVED IN: lipid transport; LOCATED IN: endomembrane system; EXPRESSED IN: 11 plant structures; EXPRESSED DURING: LP.06 six leaves visible, LP.04 four leaves visible, 4 anthesis, C globular stage, petal differentiation and expansion stage; CONTAINS InterPro DOMAIN/s: Bifunctio…	1.30107e-13	0.647525
At2g47880	Glutaredoxin family protein; FUNCTIONS IN: electron carrier activity, arsenate reductase (glutaredoxin) activity, protein disulfide oxidoreductase activity; INVOLVED IN: cell redox homeostasis; LOCATED IN: endomembrane system; EXPRESSED IN: 11 plant structures; EXPRESSED DURING: 7 growth stages; CONTAINS InterPro DOMAIN/s: Glutaredoxin-like, plant II (InterPro:IPR011905), Thioredoxin fold (InterP…	2.31791e-08	0.63724
At2g03090	member of Alpha-Expansin Gene Family. Naming convention from the Expansin Working Group (Kende et al, 2004. Plant Mol Bio). Involved in the formation of nematode-induced syncytia in roots of Arabidopsis thaliana.	0	0.650146
At1g58270	ZW9 mRNA, complete cds	6.00658e-283	0.606959
At1g48330	unknown protein; BEST Arabidopsis thaliana protein match is: unknown protein (TAIR:AT3G17580.1); Has 40 Blast hits to 40 proteins in 11 species: Archae - 0; Bacteria - 0; Metazoa - 0; Fungi - 0; Plants - 40; Viruses - 0; Other Eukaryotes - 0 (source: NCBI BLink).	8.05974e-14	0.712652
At1g17180	Encodes glutathione transferase belonging to the tau class of GSTs. Naming convention according to Wagner et al. (2002).	1.34142e-48	0.593276
At3g30140	gunknown protein contains non-consensus TG donor splice site at exon 1	2.86438e-49	0.705975
At5g62920	Encodes a Type-A response regulator that is responsive to cytokinin treatment. Its C-ter domain is very short in comparison to other Arabidopsis ARRs (17 total). Arr6 protein is stabilized by cytokinin.	1.08167e-12	0.697244
At5g60890	Myb-like transcription factor that modulates expression of ASA1, a key point of control in the tryptophan pathway; mutant has deregulated expression of ASA1 in dominant allele. Loss of function allele suggests ATR1 also functions at a control point for regulating indole glucosinolate homeostasis.	2.90182e-231	0.699787
At5g54670	Encodes a truncated KatC polypeptide (KatC(207-754)), which includes the carboxyl-terminal region of KatC. This was expressed in Escherichia coli and was shown to possess microtubule-stimulated ATPase activity.	0	0.787828
At5g51890	encodes peroxidase involved in the lignification of tracheary elements (TE) in roots	1.42399e-08	0.745103
At5g10930	Encodes CBL-interacting protein kinase 5 (CIPK5).	1.99018e-13	0.769082
At1g19850	Encodes a transcription factor (IAA24) mediating embryo axis formation and vascular development. Similar to AUXIN RESPONSIVE FACTOR 1 (ARF1) shown to bind to auxin responsive elements (AREs), and to the maize transcriptional activator VIVIPAROUS 1( VP1). In situ hybridization shows expression in provascular tissue of embryos, the emerging shoot primordia, then is restricted to provascular tissue,…	0	0.749995
At3g20570	early nodulin-like protein 9 (ENODL9); FUNCTIONS IN: electron carrier activity, copper ion binding; LOCATED IN: anchored to membrane; EXPRESSED IN: 22 plant structures; EXPRESSED DURING: 13 growth stages; CONTAINS InterPro DOMAIN/s: Plastocyanin-like (InterPro:IPR003245), Cupredoxin (InterPro:IPR008972); BEST Arabidopsis thaliana protein match is: early nodulin-like protein 14 (TAIR:AT2G25060.1);…	6.30664e-11	0.712937
At3g01960	unknown protein; Has 13 Blast hits to 13 proteins in 5 species: Archae - 0; Bacteria - 0; Metazoa - 0; Fungi - 0; Plants - 13; Viruses - 0; Other Eukaryotes - 0 (source: NCBI BLink).	3.11003e-05	0.776294
At1g64390	glycosyl hydrolase 9C2 (GH9C2); FUNCTIONS IN: carbohydrate binding, hydrolase activity, hydrolyzing O-glycosyl compounds, catalytic activity; INVOLVED IN: carbohydrate metabolic process; LOCATED IN: endomembrane system, extracellular region; EXPRESSED IN: 23 plant structures; EXPRESSED DURING: 13 growth stages; CONTAINS InterPro DOMAIN/s: Six-hairpin glycosidase (InterPro:IPR012341), Carbohydrate…	0	0.699882
At1g29395	Integral membrane protein in the inner envelope of chloroplasts. Provide freezing tolerance. Expression is induced by short-term cold-treatment, water deprivation, and abscisic acid treatment.	9.30369e-119	0.798225
At1g48100	Pectin lyase-like superfamily protein; FUNCTIONS IN: polygalacturonase activity; INVOLVED IN: carbohydrate metabolic process; EXPRESSED IN: 19 plant structures; EXPRESSED DURING: 10 growth stages; CONTAINS InterPro DOMAIN/s: Pectin lyase fold/virulence factor (InterPro:IPR011050), Pectin lyase fold (InterPro:IPR012334), Glycoside hydrolase, family 28 (InterPro:IPR000743), Parallel beta-helix repe…	0	0.707326
At1g80130	Tetratricopeptide repeat (TPR)-like superfamily protein; FUNCTIONS IN: binding; INVOLVED IN: response to oxidative stress; LOCATED IN: membrane; EXPRESSED IN: 18 plant structures; EXPRESSED DURING: 12 growth stages; CONTAINS InterPro DOMAIN/s: Tetratricopeptide-like helical (InterPro:IPR011990); BEST Arabidopsis thaliana protein match is: Tetratricopeptide repeat (TPR)-like superfamily protein (T…	3.43868e-12	0.700749
At1g02205	Expression of the CER1 gene associated with production of stem epicuticular wax and pollen fertility. Biochemical studies showed that cer1 mutants are blocked in the conversion of stem wax C30 aldehydes to C29 alkanes, and they also lack the secondary alcohols and ketones. These suggested the CER1 protein is an aldehyde decarbonylase, but the exact molecular function of this protein remains to be…	3.6689e-121	0.733711
At1g08650	Encodes a phosphoenolpyruvate carboxylase kinase that is expressed at highest levels in leaves. Expression is induced by light.	4.56161e-29	0.718288
At2g39700	putative expansin. Naming convention from the Expansin Working Group (Kende et al, 2004. Plant Mol Bio). Involved in the formation of nematode-induced syncytia in roots of Arabidopsis thaliana.	0	0.704937
At5g17220	Encodes glutathione transferase belonging to the phi class of GSTs. Naming convention according to Wagner et al. (2002). Mutants display no pigments on leaves and stems.	0	0.71729
At1g52400	encodes a member of glycosyl hydrolase family 1, located in inducible ER bodies which were formed after wounding, required in inducible ER body formation	4.40183e-12	0.687225
