# Supplementary material for: Nucleolar GTP-Binding Protein 1-2 (NOG1-2) Interacts with Jasmonate-ZIMDomain Protein 9 (JAZ9) to Regulate Stomatal Aperture during Plant Immunity
Source: Int J Mol Sci. 2018 Jun 30;19(7):1922. doi: 10.3390/ijms19071922 (PMC6073727; doi:10.3390/ijms19071922)
Supplement: Supplementary file 1 [file ijms-19-01922-s001.zip › Supplementary Files/Supplementray Table S3.xlsx]

## Sheet: Sheet1
Supplementary Table S3: Differential expression of genes in Arabidopsis jaz9 mutant compared to wild-type Col-0 by using microarray analysis
Upregulated genes in jaz9
Transcript ID	Gene Description	Pta	jaz9 vs Col-0 ratio
At3g48360	encodes a protein (BT2) that is an essential component of the TAC1-mediated telomerase activation pathway. Acts redundantly with BT3 and BT1 during female gametophyte development and with BT3 during male gametophyte development. BT2 also mediates multiple responses to nutrients, stresses, and hormones.	4.15867e-21	2.11903
At3g30720	QUA-QUINE STARCH (QQS); Has 1 Blast hits to 1 proteins in 1 species: Archae - 0; Bacteria - 0; Metazoa - 0; Fungi - 0; Plants - 1; Viruses - 0; Other Eukaryotes - 0 (source: NCBI BLink).	0	2.02711
At2g41100	encodes a calmodulin-like protein, with six potential calcium binding domains. Calcium binding shown by Ca(2+)-specific shift in electrophoretic mobility. Expression induced by touch and darkness. Expression may also be developmentally controlled. Expression in growing regions of roots, vascular tissue, root/shoot junctions, trichomes, branch points of the shoot, and regions of siliques and flowe…	4.07298e-07	1.58847
At3g01290	SPFH/Band 7/PHB domain-containing membrane-associated protein family; INVOLVED IN: N-terminal protein myristoylation; LOCATED IN: mitochondrion, plasma membrane, vacuole, membrane; EXPRESSED IN: 21 plant structures; EXPRESSED DURING: 9 growth stages; CONTAINS InterPro DOMAIN/s: Band 7 protein (InterPro:IPR001107); BEST Arabidopsis thaliana protein match is: SPFH/Band 7/PHB domain-containing membr…	0	1.59539
At1g53885	Protein of unknown function (DUF581); CONTAINS InterPro DOMAIN/s: Protein of unknown function DUF581 (InterPro:IPR007650); BEST Arabidopsis thaliana protein match is: Protein of unknown function (DUF581) (TAIR:AT1G53903.1); Has 508 Blast hits to 508 proteins in 19 species: Archae - 0; Bacteria - 0; Metazoa - 0; Fungi - 0; Plants - 508; Viruses - 0; Other Eukaryotes - 0 (source: NCBI BLink).	1.10301e-194	3.63717
At1g14250	GDA1/CD39 nucleoside phosphatase family protein; FUNCTIONS IN: hydrolase activity; INVOLVED IN: biological_process unknown; LOCATED IN: vacuole; EXPRESSED IN: male gametophyte, cultured cell, pollen tube; EXPRESSED DURING: L mature pollen stage, M germinated pollen stage; CONTAINS InterPro DOMAIN/s: Nucleoside phosphatase GDA1/CD39 (InterPro:IPR000407); BEST Arabidopsis thaliana protein match is:…	0	3.49675
At1g19180	JAZ1 is a nuclear-localized protein involved in jasmonate signaling. JAZ1 transcript levels rise in response to a jasmonate stimulus. JAZ1 can interact with the COI1 F-box subunit of an SCF E3 ubiquitin ligase in a yeast-two-hybrid assay only in the presence of jasmonate-isoleucine (JA-ILE) or coronatine. Application of jasmonate methyl ester to Arabidopsis roots reduces the levels of a JAZ1:GUS …	4.4746e-29	3.1605
At5g24780	encodes an acid phosphatase similar to soybean vegetative storage proteins. Gene expression is induced by wounding and jasmonic acid.	3.74227e-10	1.95077
At1g74930	encodes a member of the DREB subfamily A-5 of ERF/AP2 transcription factor family. The protein contains one AP2 domain. There are 15 members in this subfamily including RAP2.1, RAP2.9 and RAP2.10.	1.60701e-137	3.81611
At4g37610	BTB and TAZ domain protein. Located in cytoplasm and expressed in fruit, flower and leaves.	0	2.08104
At5g25190	encodes a member of the ERF (ethylene response factor) subfamily B-6 of ERF/AP2 transcription factor family. The protein contains one AP2 domain. There are 12 members in this subfamily including RAP2.11.	7.86489e-23	1.54239
At5g48850	homologous to the wheat sulphate deficiency-induced gene sdi1. Expression in root and leaf is induced by sulfur starvation. Knockout mutants retained higher root and leaf sulfate concentrations, indicating a role in regulation of stored sulfate pools.	0	2.15968
At1g32920	unknown protein; FUNCTIONS IN: molecular_function unknown; INVOLVED IN: response to wounding; LOCATED IN: endomembrane system; EXPRESSED IN: 23 plant structures; EXPRESSED DURING: 13 growth stages; BEST Arabidopsis thaliana protein match is: unknown protein (TAIR:AT1G32928.1); Has 42 Blast hits to 42 proteins in 8 species: Archae - 0; Bacteria - 0; Metazoa - 0; Fungi - 0; Plants - 42; Viruses - 0…	0	1.55866
At2g01520	Encodes a cis-cinnamic acid responsive gene that is a member of the major latex protein-like gene family and plays a role in promoting vegetative growth and delaying &#64258;owering.	6.34761e-77	4.3816
At3g60140	Encodes a protein similar to beta-glucosidase and is a member of glycoside hydrolase family 1. Expression is induced after 24 hours of dark treatment, in senescing leaves and treatment with exogenous photosynthesis inhibitor. Induction of gene expression was suppressed in excised leaves supplied with sugar. The authors suggest that the gene's expression pattern is responding to the level of sugar…	8.0738e-09	2.20422
At1g73010	Encodes PPsPase1, a pyrophosphate-specific phosphatase catalyzing the specific cleavage of pyrophosphate (Km 38.8 uM) with an alkaline catalytic pH optimum.	7.77684e-05	1.65382
At2g34600	jasmonate-zim-domain protein 7 (JAZ7); CONTAINS InterPro DOMAIN/s: Tify (InterPro:IPR010399); BEST Arabidopsis thaliana protein match is: jasmonate-zim-domain protein 8 (TAIR:AT1G30135.1); Has 38 Blast hits to 38 proteins in 7 species: Archae - 0; Bacteria - 0; Metazoa - 0; Fungi - 0; Plants - 38; Viruses - 0; Other Eukaryotes - 0 (source: NCBI BLink).	0	5.76484
At4g35770	Senescence-associated gene that is strongly induced by phosphate starvation. Transcripts are differentially regulated at the level of mRNA stability at different times of day. mRNAs are targets of the mRNA degradation pathway mediated by the downstream (DST) instability determinant.	5.36635e-05	1.66703
At4g24570	Encodes one of the mitochondrial dicarboxylate carriers (DIC): DIC1 (AT2G22500), DIC2 (AT4G24570), DIC3 (AT5G09470).	2.72194e-11	1.62504
At1g76650	calmodulin-like 38 (CML38); FUNCTIONS IN: calcium ion binding; INVOLVED IN: response to wounding; LOCATED IN: plasma membrane; EXPRESSED IN: 19 plant structures; EXPRESSED DURING: 12 growth stages; CONTAINS InterPro DOMAIN/s: EF-Hand 1, calcium-binding site (InterPro:IPR018247), EF-HAND 2 (InterPro:IPR018249), Calcium-binding EF-hand (InterPro:IPR002048), EF-hand-like domain (InterPro:IPR011992);…	5.35822e-11	1.58136
At2g46880	purple acid phosphatase 14 (PAP14); FUNCTIONS IN: protein serine/threonine phosphatase activity, acid phosphatase activity; LOCATED IN: endomembrane system; EXPRESSED IN: leaf whorl, sepal, flower; EXPRESSED DURING: petal differentiation and expansion stage; CONTAINS InterPro DOMAIN/s: Metallophosphoesterase (InterPro:IPR004843), Phosphoesterase At2g46880 (InterPro:IPR011230); BEST Arabidopsis th…	5.31822e-16	1.67874
At5g43580	Predicted to encode a PR (pathogenesis-related) peptide that belongs to the PR-6 proteinase inhibitor family. Six putative PR-6-type protein encoding genes are found in Arabidopsis: At2g38900, At2g38870, At5g43570, At5g43580, At3g50020 and At3g46860.	1.34084e-14	1.59467
At5g20250	encodes a member of glycosyl hydrolase family 36. Expression is induced within 3 hours of dark treatment, in senescing leaves and treatment with exogenous photosynthesis inhibitor. Induction of gene expression was suppressed in excised leaves supplied with sugar. The authors suggest that the gene's expression pattern is responding to the level of sugar in the cell.	1.55683e-12	1.66621
At1g04770	Tetratricopeptide repeat (TPR)-like superfamily protein; FUNCTIONS IN: binding; INVOLVED IN: biological_process unknown; EXPRESSED IN: 23 plant structures; EXPRESSED DURING: 13 growth stages; CONTAINS InterPro DOMAIN/s: Tetratricopeptide TPR-1 (InterPro:IPR001440), Tetratricopeptide-like helical (InterPro:IPR011990), Tetratricopeptide repeat-containing (InterPro:IPR013026), Tetratricopeptide repe…	0	1.60389
At2g30610	unknown protein	3.72295e-13	1.61467
At1g25400	unknown protein; BEST Arabidopsis thaliana protein match is: unknown protein (TAIR:AT1G68440.1); Has 21 Blast hits to 21 proteins in 6 species: Archae - 0; Bacteria - 0; Metazoa - 0; Fungi - 0; Plants - 21; Viruses - 0; Other Eukaryotes - 0 (source: NCBI BLink).	0	1.49365
At1g27730	Related to Cys2/His2-type zinc-finger proteins found in higher plants. Compensated for a subset of calcineurin deficiency in yeast. Salt tolerance produced by ZAT10 appeared to be partially dependent on ENA1/PMR2, a P-type ATPase required for Li+ and Na+ efflux in yeast. The protein is localized to the nucleus, acts as a transcriptional repressor and is responsive to chitin oligomers. Also involv…	6.30179e-07	1.59362
At4g28040	nodulin MtN21 /EamA-like transporter family protein; LOCATED IN: endomembrane system, membrane; EXPRESSED IN: 6 plant structures; EXPRESSED DURING: 4 anthesis, petal differentiation and expansion stage; CONTAINS InterPro DOMAIN/s: Protein of unknown function DUF6, transmembrane (InterPro:IPR000620); BEST Arabidopsis thaliana protein match is: nodulin MtN21 /EamA-like transporter family protein (T…	0	1.49513
At1g80840	Pathogen-induced transcription factor. Binds W-box sequences in vitro. Forms protein complexes with itself and with WRKY40 and WRKY60. Coexpression with WRKY18 or WRKY60 made plants more susceptible to both P. syringae and B. cinerea. WRKY18, WRKY40, and WRKY60 have partially redundant roles in response to the hemibiotrophic bacterial pathogen Pseudomonas syringae and the necrotrophic fungal path…	1.23288e-05	1.55945
At1g70850	MLP-like protein 34 (MLP34); FUNCTIONS IN: molecular_function unknown; INVOLVED IN: response to biotic stimulus, defense response; LOCATED IN: cellular_component unknown; EXPRESSED IN: 6 plant structures; EXPRESSED DURING: 4 anthesis, petal differentiation and expansion stage; CONTAINS InterPro DOMAIN/s: Bet v I allergen (InterPro:IPR000916); BEST Arabidopsis thaliana protein match is: MLP-like p…	5.36577e-87	3.18648
At4g03060	Encodes a truncated and null function protein, due to a 5-bp deletion in cDNA. The functional allele in ecotype Cvi, AOP2, encodes a 2-oxoglutarate-dependent dioxygenase which is involved in glucosinolate biosynthesis. The natural variation in this locus explains the diversification of alkenyl glucosinolate among different ecotypes of Arabidopsis.	0	1.69853
At2g26530	unknown function	1.59628e-12	1.64235
At4g17500	Encodes a member of the ERF (ethylene response factor) subfamily B-3 of ERF/AP2 transcription factor family (ATERF-1). The protein contains one AP2 domain. There are 18 members in this subfamily including ATERF-1, ATERF-2, AND ATERF-5.	3.89478e-52	2.08901
At5g56870	beta-galactosidase 4 (BGAL4); FUNCTIONS IN: beta-galactosidase activity; INVOLVED IN: lactose catabolic process, using glucoside 3-dehydrogenase, carbohydrate metabolic process, lactose catabolic process via UDP-galactose, lactose catabolic process; LOCATED IN: endomembrane system; EXPRESSED IN: 25 plant structures; EXPRESSED DURING: 12 growth stages; CONTAINS InterPro DOMAIN/s: Glycoside hydrola…	5.98659e-36	1.8377
At5g51390	unknown protein; Has 30201 Blast hits to 17322 proteins in 780 species: Archae - 12; Bacteria - 1396; Metazoa - 17338; Fungi - 3422; Plants - 5037; Viruses - 0; Other Eukaryotes - 2996 (source: NCBI BLink).	0	1.56474
At2g43820	Induced by Salicylic acid, virus, fungus and bacteria.Involved in the tryptophan synthesis pathway. Independent of NPR1 for their induction by salicylic acid. UGT74F1 transfers UDP:glucose to salicylic acid (forming a glucoside (SAG) and a glucose ester (SGE)), benzoic acid, and athranilate in vitro. UGT74F2 shows a weak ability to catalyze the formation of the p-aminobenzoate-glucose ester in vi…	3.79491e-19	1.51887
At3g49580	RESPONSE TO LOW SULFUR 1 (LSU1); BEST Arabidopsis thaliana protein match is: response to low sulfur 3 (TAIR:AT3G49570.1); Has 73 Blast hits to 73 proteins in 16 species: Archae - 0; Bacteria - 0; Metazoa - 0; Fungi - 0; Plants - 70; Viruses - 0; Other Eukaryotes - 3 (source: NCBI BLink).	1.74794e-09	2.29939
At1g09500	similar to Eucalyptus gunnii alcohol dehydrogenase of unknown physiological function (GI:1143445), Vigna unguiculata (gi:1854445), NOT a cinnamyl-alcohol dehydrogenase	3.62399e-12	2.23362
At4g16740	Encodes an (E,E)-alpha-farnesene synthase in the Col ecotype of Arabidopsis. This enzyme can also catalyze the formation of (E)-beta-ocimene as well as trace amounts of myrcene and other related compounds in vitro. The cytosolic localization of the protein may make it favor (E,E)-alpha-farnesene biosynthesis because the precursor of this product, FPP, is primarily cytosolic. Transcript levels for…	4.13732e-18	1.53671
At4g23260	Encodes a cysteine-rich receptor-like protein kinase.	0	1.51045
At3g29035	Encodes a protein with transcription factor activity. Note: this protein (AT3G29035) on occasion has also been referred to as AtNAC3, not to be confused with the AtNAC3 found at locus AT3G15500.	1.48141e-16	1.67921
At2g43530	Encodes a defensin-like (DEFL) family protein.	0	1.62192
At1g72920	Toll-Interleukin-Resistance (TIR) domain family protein; FUNCTIONS IN: transmembrane receptor activity; INVOLVED IN: response to wounding, defense response; LOCATED IN: intrinsic to membrane; EXPRESSED IN: 19 plant structures; EXPRESSED DURING: 10 growth stages; CONTAINS InterPro DOMAIN/s: Toll-Interleukin receptor (InterPro:IPR000157); BEST Arabidopsis thaliana protein match is: Toll-Interleukin…	3.45517e-05	1.51528
At1g31290	ARGONAUTE 3 (AGO3); FUNCTIONS IN: nucleic acid binding; INVOLVED IN: biological_process unknown; LOCATED IN: cellular_component unknown; EXPRESSED IN: 11 plant structures; EXPRESSED DURING: LP.06 six leaves visible, LP.04 four leaves visible, 4 anthesis, C globular stage, petal differentiation and expansion stage; CONTAINS InterPro DOMAIN/s: Domain of unknown function DUF1785 (InterPro:IPR014811)…	2.03147e-12	1.70886
At1g09415	encodes a kinase that physically interacts with NPR1/NIM1	7.5708e-67	1.5985
At1g22890	unknown protein; FUNCTIONS IN: molecular_function unknown; INVOLVED IN: biological_process unknown; LOCATED IN: endomembrane system; EXPRESSED IN: 19 plant structures; EXPRESSED DURING: 11 growth stages; Has 17 Blast hits to 17 proteins in 2 species: Archae - 0; Bacteria - 0; Metazoa - 0; Fungi - 0; Plants - 17; Viruses - 0; Other Eukaryotes - 0 (source: NCBI BLink).	0	1.53172
At2g05540	Glycine-rich protein family; LOCATED IN: endomembrane system; EXPRESSED IN: 20 plant structures; EXPRESSED DURING: 9 growth stages; CONTAINS InterPro DOMAIN/s: Glycine rich protein (InterPro:IPR010800); BEST Arabidopsis thaliana protein match is: glycine-rich protein 3 (TAIR:AT2G05520.4); Has 20980 Blast hits to 7546 proteins in 779 species: Archae - 6; Bacteria - 3254; Metazoa - 9284; Fungi - 16…	1.80042e-10	1.4993
At2g40000	ortholog of sugar beet HS1 PRO-1 2 (HSPRO2); CONTAINS InterPro DOMAIN/s: Hs1pro-1, C-terminal (InterPro:IPR009743), Hs1pro-1, N-terminal (InterPro:IPR009869); BEST Arabidopsis thaliana protein match is: Hs1pro-1 protein (TAIR:AT3G55840.1); Has 71 Blast hits to 71 proteins in 18 species: Archae - 0; Bacteria - 0; Metazoa - 0; Fungi - 0; Plants - 60; Viruses - 0; Other Eukaryotes - 11 (source: NCBI…	6.47145e-90	1.46277
At4g14690	Encodes an early light-induced protein. ELIPs are thought not to be directly involved in the synthesis and assembly of specific photosynthetic complexes, but rather affect the biogenesis of all chlorophyll-binding complexes. A study (PMID 17553115) has shown that the chlorophyll synthesis pathway was downregulated as a result of constitutive ELIP2 expression, leading to decreased chlorophyll avai…	3.62122e-70	1.58039
At3g03480	acetyl CoA:(Z)-3-hexen-1-ol acetyltransferase (CHAT); CONTAINS InterPro DOMAIN/s: Transferase (InterPro:IPR003480); BEST Arabidopsis thaliana protein match is: HXXXD-type acyl-transferase family protein (TAIR:AT5G17540.1); Has 2522 Blast hits to 2511 proteins in 130 species: Archae - 0; Bacteria - 0; Metazoa - 0; Fungi - 44; Plants - 2476; Viruses - 0; Other Eukaryotes - 2 (source: NCBI BLink).	0	1.52848
At1g76530	Auxin efflux carrier family protein; FUNCTIONS IN: auxin:hydrogen symporter activity; INVOLVED IN: auxin polar transport, transmembrane transport; LOCATED IN: endomembrane system, integral to membrane; EXPRESSED IN: 13 plant structures; EXPRESSED DURING: 7 growth stages; CONTAINS InterPro DOMAIN/s: Auxin efflux carrier (InterPro:IPR004776); BEST Arabidopsis thaliana protein match is: Auxin efflux…	3.43532e-57	1.83332
At1g17380	jasmonate-zim-domain protein 5 (JAZ5); CONTAINS InterPro DOMAIN/s: Tify (InterPro:IPR010399), CCT domain-like (InterPro:IPR018467); BEST Arabidopsis thaliana protein match is: jasmonate-zim-domain protein 6 (TAIR:AT1G72450.1); Has 301 Blast hits to 296 proteins in 28 species: Archae - 0; Bacteria - 0; Metazoa - 0; Fungi - 0; Plants - 301; Viruses - 0; Other Eukaryotes - 0 (source: NCBI BLink).	4.64898e-08	1.57668
At2g06050	Encodes a 12-oxophytodienoate reductase that is required for jasmonate biosynthesis. Mutants are male sterile and defective in pollen dehiscence. Shows activity towards 2,4,6-trinitrotoluene.	3.27222e-10	1.50004
At2g39420	alpha/beta-Hydrolases superfamily protein; BEST Arabidopsis thaliana protein match is: alpha/beta-Hydrolases superfamily protein (TAIR:AT2G39410.2); Has 4720 Blast hits to 4720 proteins in 1453 species: Archae - 32; Bacteria - 3497; Metazoa - 120; Fungi - 143; Plants - 476; Viruses - 35; Other Eukaryotes - 417 (source: NCBI BLink).	3.03387e-160	1.50421
At1g23730	beta carbonic anhydrase 3 (BCA3); FUNCTIONS IN: carbonate dehydratase activity, zinc ion binding; INVOLVED IN: carbon utilization; LOCATED IN: cytosol, plasma membrane, membrane; EXPRESSED IN: 14 plant structures; EXPRESSED DURING: 6 growth stages; CONTAINS InterPro DOMAIN/s: Carbonic anhydrase, prokaryotic-like, conserved site (InterPro:IPR015892), Carbonic anhydrase (InterPro:IPR001765); BEST A…	6.91236e-05	1.89616
At2g26560	Encodes a lipid acyl hydrolase with wide substrate specificity that accumulates upon infection by fungal and bacterial pathogens. Protein is localized in the cytoplasm in healthy leaves, and in membranes in infected cells. Plays a role in cell death and differentially affects the accumulation of oxylipins. Contributes to resistance to virus.	7.75712e-05	1.49729
At4g16860	Confers resistance to Peronospora parasitica. RPP4 is coordinately regulated by transcriptional activation and RNA silencing.	0	1.58263
At5g65870	Probable phytosulfokines 5 precursor, coding for a unique plant peptide growth factor.	0	1.52497
At5g47220	Encodes a member of the ERF (ethylene response factor) subfamily B-3 of ERF/AP2 transcription factor family (ATERF-2). The protein contains one AP2 domain. Functions as activator of GCC box–dependent transcription. Positive regulator of JA-responsive defense genes and resistance to F. oxysporum and enhances JA inhibition of root elongation.	5.6566e-10	1.76985
At5g47330	alpha/beta-Hydrolases superfamily protein; FUNCTIONS IN: palmitoyl-(protein) hydrolase activity; INVOLVED IN: response to salt stress; LOCATED IN: endomembrane system; EXPRESSED IN: 12 plant structures; EXPRESSED DURING: LP.06 six leaves visible, LP.04 four leaves visible, 4 anthesis, petal differentiation and expansion stage; CONTAINS InterPro DOMAIN/s: Palmitoyl protein thioesterase (InterPro:I…	0	1.51163
At5g24660	RESPONSE TO LOW SULFUR 2 (LSU2); BEST Arabidopsis thaliana protein match is: response to low sulfur 4 (TAIR:AT5G24655.1); Has 1807 Blast hits to 1807 proteins in 277 species: Archae - 0; Bacteria - 0; Metazoa - 736; Fungi - 347; Plants - 385; Viruses - 0; Other Eukaryotes - 339 (source: NCBI BLink).	3.17827e-10	1.58308
At5g24160	squalene monoxygenase 6 (SQE6); FUNCTIONS IN: squalene monooxygenase activity, oxidoreductase activity, FAD binding; INVOLVED IN: sterol biosynthetic process; LOCATED IN: endomembrane system, integral to membrane; EXPRESSED IN: 12 plant structures; EXPRESSED DURING: 9 growth stages; CONTAINS InterPro DOMAIN/s: Squalene epoxidase (InterPro:IPR013698), FAD dependent oxidoreductase (InterPro:IPR0060…	0	1.54799
At5g14180	Myzus persicae-induced lipase 1 (MPL1); FUNCTIONS IN: catalytic activity; INVOLVED IN: glycerol biosynthetic process, lipid metabolic process; LOCATED IN: endomembrane system; EXPRESSED IN: 7 plant structures; EXPRESSED DURING: L mature pollen stage, M germinated pollen stage, 4 anthesis, petal differentiation and expansion stage; CONTAINS InterPro DOMAIN/s: AB-hydrolase-associated lipase region …	0	1.93313
At3g45860	Encodes a cysteine-rich receptor-like protein kinase. Involved in programmed cell death and defense response to pathogen.	4.32143e-12	1.62165
At4g20860	FAD-binding Berberine family protein; FUNCTIONS IN: electron carrier activity, oxidoreductase activity, FAD binding, catalytic activity; INVOLVED IN: response to cyclopentenone; LOCATED IN: endomembrane system; EXPRESSED IN: 10 plant structures; EXPRESSED DURING: LP.06 six leaves visible, LP.04 four leaves visible, 4 anthesis, LP.10 ten leaves visible, LP.08 eight leaves visible; CONTAINS InterPr…	8.52315e-19	1.6165
At3g04000	ChlADR is an aldehyde reductase that catalyzes the reduction of the aldehyde carbonyl groups on saturated and alpha,beta-unsaturated aldehydes with more than 5 carbons in vitro. The N-terminal region of this protein directs GFP to the chloroplast where where ChlADR likely helps to maintain the photosynthetic process by detoxifying reactive carbonyls formed during lipid peroxidation. In addition, …	5.58259e-39	1.57143
At3g01970	member of WRKY Transcription Factor; Group I	4.56537e-07	1.51592
At3g08860	Encodes a protein that is predicted to have beta-alanine aminotransferase activity.	0	1.74465
At3g05400	Major facilitator superfamily protein; FUNCTIONS IN: carbohydrate transmembrane transporter activity, sugar:hydrogen symporter activity; INVOLVED IN: transport, transmembrane transport; LOCATED IN: integral to membrane, membrane; EXPRESSED IN: 16 plant structures; EXPRESSED DURING: 8 growth stages; CONTAINS InterPro DOMAIN/s: Sugar transporter, conserved site (InterPro:IPR005829), Major facilitat…	8.30142e-08	1.80394
At1g77760	Encodes the cytosolic minor isoform of nitrate reductase (NR). Involved in the first step of nitrate assimilation, it contributes about 15% of the nitrate reductase activity in shoots. Similar to molybdopterin oxidoreductases at the N-terminus, and to FAD/NAD-binding cytochrome reductases at the C-terminus. Cofactors: FAD, heme iron (cytochrome B-557), and molybdenum-pterin.	5.7705e-10	1.58293
At2g47270	Encodes UPBEAT1 (UPB1), a transcription factor with a bHLH domain. Regulates the expression of a set of peroxidases that modulate the balance of reactive oxygen species (ROS) between the zones of cell proliferation and the zone of cell elongation where differentiation begins. Disruption of UPB1 activity alters this ROS balance, leading to a delay in the onset of differentiation.	1.09489e-08	1.64374
At1g53030	encodes a copper chaperone, can functional complements the yeast COX17 null mutant. May play a role in the delivery of copper to mitochondria. Expressed in roots and thus may also play a role in copper transport in the roots.	0	1.51451
At1g07610	one of the five metallothioneins (MTs) genes identified in Arabidopsis. MTs are cysteine-rich proteins required for heavy metal tolerance.	6.51043e-13	1.51815
At1g02850	beta glucosidase 11 (BGLU11); FUNCTIONS IN: cation binding, hydrolase activity, hydrolyzing O-glycosyl compounds, catalytic activity; INVOLVED IN: carbohydrate metabolic process; LOCATED IN: endomembrane system; EXPRESSED IN: 24 plant structures; EXPRESSED DURING: 13 growth stages; CONTAINS InterPro DOMAIN/s: Glycoside hydrolase, family 1 (InterPro:IPR001360), Glycoside hydrolase, family 1, activ…	0	1.95201
At2g15080	receptor like protein 19 (RLP19); FUNCTIONS IN: kinase activity; INVOLVED IN: signal transduction, defense response; LOCATED IN: endomembrane system; EXPRESSED IN: 10 plant structures; EXPRESSED DURING: 9 growth stages; CONTAINS InterPro DOMAIN/s: Leucine-rich repeat-containing N-terminal domain, type 2 (InterPro:IPR013210), Leucine-rich repeat (InterPro:IPR001611); BEST Arabidopsis thaliana prot…	1.1794e-37	1.52248
At2g07741	ATPase, F0 complex, subunit A protein; FUNCTIONS IN: hydrogen ion transmembrane transporter activity, hydrogen ion transporting ATP synthase activity, rotational mechanism; INVOLVED IN: proton transport, ATP synthesis coupled proton transport; LOCATED IN: proton-transporting ATP synthase complex, coupling factor F(o), membrane; CONTAINS InterPro DOMAIN/s: ATPase, F0 complex, subunit A (InterPro:I…	0	1.62646
At2g37770	Encodes an NADPH-dependent aldo-keto reductase that can act on a wide variety of substrates in vitro including saturated and unsaturated aldehydes, steroids, and sugars. GFP-tagged AKR4C9 localizes to the chloroplast where it may play a role in detoxifying reactive carbonyl compounds that threaten to impair the photosynthetic process. Transcript levels for this gene are up-regulated in response t…	3.31855e-10	1.98899
At2g37760	Encodes an NADPH-dependent aldo-keto reductase that can act on a wide variety of substrates in vitro including aliphatic and aromatic aldehydes and steroids. Transcript levels for this gene are up-regulated in response to cold, salt, and drought stress.	0	1.51318
At4g01080	Encodes a member of the TBL (TRICHOME BIREFRINGENCE-LIKE) gene family containing a plant-specific DUF231 (domain of unknown function) domain. TBL gene family has 46 members, two of which (TBR/AT5G06700 and TBL3/AT5G01360) have been shown to be involved in the synthesis and deposition of secondary wall cellulose, presumably by influencing the esterification state of pectic polymers. A nomenclature…	0	1.47322
At2g43510	Member of the defensin-like (DEFL) family. Encodes putative trypsin inhibitor protein which may function in defense against herbivory.	2.2504e-05	1.74123
At1g32640	Encodes a MYC-related transcriptional activator with a typical DNA binding domain of a basic helix-loop-helix leucine zipper motif. Binds to an extended G-Box promoter motif and interacts with Jasmonate ZIM-domain proteins. Its transcription is induced by dehydration stress and ABA treatment. Negative regulator of blue light–mediated photomorphogenic growth and blue and far-red-light–regulated ge…	1.29277e-05	1.64176
Downregulated genes in jaz9
Transcript ID	Gene Description	Pta	jaz9 vs Col-0 ratio
At1g18710	Member of the R2R3 factor gene family.	0	0.291907
At5g37300	Encodes a bifunctional enzyme, wax ester synthase (WS) and diacylglycerol acyltransferase (DGAT). In vitro assay indicated a ratio of 10.9 between its WS and DGAT activities. Both mutant and in vivo expression/analysis in yeast studies indicated a role in wax biosynthesis.	1.56252e-22	0.558648
At4g17030	Encodes EXLB1 (expansin-like B1), a member of the expansin family.	5.4393e-40	0.609782
At5g62210	Embryo-specific protein 3, (ATS3); CONTAINS InterPro DOMAIN/s: Lipase/lipooxygenase, PLAT/LH2 (InterPro:IPR008976), Embryo-specific 3 (InterPro:IPR010417); BEST Arabidopsis thaliana protein match is: seed gene 3 (TAIR:AT5G07190.1); Has 13635 Blast hits to 5538 proteins in 466 species: Archae - 12; Bacteria - 1109; Metazoa - 3835; Fungi - 1100; Plants - 4139; Viruses - 1069; Other Eukaryotes - 237…	0	0.718958
At5g11590	encodes a member of the DREB subfamily A-4 of ERF/AP2 transcription factor family. The protein contains one AP2 domain. There are 17 members in this subfamily including TINY.	0	0.715003
At3g19620	Glycosyl hydrolase family protein; FUNCTIONS IN: hydrolase activity, hydrolyzing O-glycosyl compounds; INVOLVED IN: carbohydrate metabolic process; LOCATED IN: cell wall; EXPRESSED IN: 14 plant structures; EXPRESSED DURING: LP.04 four leaves visible, 4 anthesis, LP.10 ten leaves visible, C globular stage, petal differentiation and expansion stage; CONTAINS InterPro DOMAIN/s: Glycoside hydrolase, …	5.69653e-07	0.635311
At3g28007	Nodulin MtN3 family protein; LOCATED IN: endomembrane system, integral to membrane, membrane; EXPRESSED IN: 15 plant structures; EXPRESSED DURING: 8 growth stages; CONTAINS InterPro DOMAIN/s: MtN3/saliva-related transmembrane protein, conserved region (InterPro:IPR018169), RAG1-activating protein 1 homologue (InterPro:IPR018179), RAG1-activating protein-1-related (InterPro:IPR004316); BEST Arabid…	1.48861e-75	0.542248
At1g67870	glycine-rich protein; Has 8710 Blast hits to 3981 proteins in 499 species: Archae - 16; Bacteria - 1349; Metazoa - 4702; Fungi - 419; Plants - 500; Viruses - 11; Other Eukaryotes - 1713 (source: NCBI BLink).	9.30422e-11	0.609729
At1g07430	highly ABA-induced PP2C gene 2 (HAI2); FUNCTIONS IN: protein serine/threonine phosphatase activity, catalytic activity; INVOLVED IN: protein amino acid dephosphorylation; LOCATED IN: protein serine/threonine phosphatase complex; EXPRESSED IN: 17 plant structures; EXPRESSED DURING: 9 growth stages; CONTAINS InterPro DOMAIN/s: Protein phosphatase 2C, manganese/magnesium aspartate binding site (Inte…	5.97631e-07	0.642356
At2g37870	Bifunctional inhibitor/lipid-transfer protein/seed storage 2S albumin superfamily protein; FUNCTIONS IN: lipid binding; INVOLVED IN: lipid transport; LOCATED IN: endomembrane system; EXPRESSED IN: 11 plant structures; EXPRESSED DURING: LP.06 six leaves visible, LP.04 four leaves visible, 4 anthesis, C globular stage, petal differentiation and expansion stage; CONTAINS InterPro DOMAIN/s: Bifunctio…	7.52847e-06	0.713206
At2g47880	Glutaredoxin family protein; FUNCTIONS IN: electron carrier activity, arsenate reductase (glutaredoxin) activity, protein disulfide oxidoreductase activity; INVOLVED IN: cell redox homeostasis; LOCATED IN: endomembrane system; EXPRESSED IN: 11 plant structures; EXPRESSED DURING: 7 growth stages; CONTAINS InterPro DOMAIN/s: Glutaredoxin-like, plant II (InterPro:IPR011905), Thioredoxin fold (InterP…	5.29642e-20	0.601665
At2g03090	member of Alpha-Expansin Gene Family. Naming convention from the Expansin Working Group (Kende et al, 2004. Plant Mol Bio). Involved in the formation of nematode-induced syncytia in roots of Arabidopsis thaliana.	0	0.75326
At4g25780	CAP (Cysteine-rich secretory proteins, Antigen 5, and Pathogenesis-related 1 protein) superfamily protein; FUNCTIONS IN: molecular_function unknown; INVOLVED IN: biological_process unknown; LOCATED IN: endomembrane system, extracellular region; EXPRESSED IN: 14 plant structures; EXPRESSED DURING: 11 growth stages; CONTAINS InterPro DOMAIN/s: Allergen V5/Tpx-1 related, conserved site (InterPro:IPR…	0	0.580849
At1g58270	ZW9 mRNA, complete cds	2.02639e-16	0.700045
At5g03350	Legume lectin family protein; FUNCTIONS IN: carbohydrate binding, binding; INVOLVED IN: biological_process unknown; LOCATED IN: apoplast, cell wall, chloroplast; EXPRESSED IN: 19 plant structures; EXPRESSED DURING: 12 growth stages; CONTAINS InterPro DOMAIN/s: Legume lectin, beta chain (InterPro:IPR001220), Concanavalin A-like lectin/glucanase, subgroup (InterPro:IPR013320), Concanavalin A-like l…	1.2287e-42	0.556142
At3g56980	Encodes a member of the basic helix-loop-helix transcription factor protein.	9.47056e-13	0.665346
At3g30140	gunknown protein contains non-consensus TG donor splice site at exon 1	0	0.548558
At5g20830	Encodes a protein with sucrose synthase activity (SUS1).	9.12514e-09	0.67423
At5g57350	member of Plasma membrane H+-ATPase family	8.30189e-11	0.662572
At5g54670	Encodes a truncated KatC polypeptide (KatC(207-754)), which includes the carboxyl-terminal region of KatC. This was expressed in Escherichia coli and was shown to possess microtubule-stimulated ATPase activity.	0	0.710101
At5g51890	encodes peroxidase involved in the lignification of tracheary elements (TE) in roots	1.55431e-15	0.641354
At5g45350	proline-rich family protein; Has 30201 Blast hits to 17322 proteins in 780 species: Archae - 12; Bacteria - 1396; Metazoa - 17338; Fungi - 3422; Plants - 5037; Viruses - 0; Other Eukaryotes - 2996 (source: NCBI BLink).	0	0.640689
At5g10930	Encodes CBL-interacting protein kinase 5 (CIPK5).	2.6496e-18	0.717297
At5g07030	Eukaryotic aspartyl protease family protein; FUNCTIONS IN: aspartic-type endopeptidase activity; INVOLVED IN: proteolysis; LOCATED IN: cell wall, plant-type cell wall; EXPRESSED IN: 23 plant structures; EXPRESSED DURING: 13 growth stages; CONTAINS InterPro DOMAIN/s: Peptidase aspartic, catalytic (InterPro:IPR009007), Peptidase aspartic (InterPro:IPR021109), Peptidase A1 (InterPro:IPR001461); BEST…	2.27426e-19	0.708666
At5g03170	Encodes a member of fasciclin-like arabinogalactan proteins (FLAs) containing a cell adhesion fasciclin (FAS) domain. Mutations result in altered stem biomechanics with reduced tensile strength and reduced tensile modulus of elasticity, as well as altered cell wall architecture and composition, with increased cellulose microfibril angle, reduced arabinose, galactose and cellulose content.	0	0.625728
At4g03100	Rho GTPase activating protein with PAK-box/P21-Rho-binding domain; FUNCTIONS IN: Rac GTPase activator activity; INVOLVED IN: signal transduction; LOCATED IN: intracellular; EXPRESSED IN: 12 plant structures; EXPRESSED DURING: 6 growth stages; CONTAINS InterPro DOMAIN/s: PAK-box/P21-Rho-binding (InterPro:IPR000095), Rho GTPase activation protein (InterPro:IPR008936), RhoGAP (InterPro:IPR000198); B…	1.94041e-24	0.655993
At1g19850	Encodes a transcription factor (IAA24) mediating embryo axis formation and vascular development. Similar to AUXIN RESPONSIVE FACTOR 1 (ARF1) shown to bind to auxin responsive elements (AREs), and to the maize transcriptional activator VIVIPAROUS 1( VP1). In situ hybridization shows expression in provascular tissue of embryos, the emerging shoot primordia, then is restricted to provascular tissue,…	0	0.661556
At3g20570	early nodulin-like protein 9 (ENODL9); FUNCTIONS IN: electron carrier activity, copper ion binding; LOCATED IN: anchored to membrane; EXPRESSED IN: 22 plant structures; EXPRESSED DURING: 13 growth stages; CONTAINS InterPro DOMAIN/s: Plastocyanin-like (InterPro:IPR003245), Cupredoxin (InterPro:IPR008972); BEST Arabidopsis thaliana protein match is: early nodulin-like protein 14 (TAIR:AT2G25060.1);…	0	0.595599
At3g01960	unknown protein; Has 13 Blast hits to 13 proteins in 5 species: Archae - 0; Bacteria - 0; Metazoa - 0; Fungi - 0; Plants - 13; Viruses - 0; Other Eukaryotes - 0 (source: NCBI BLink).	1.03118e-12	0.617265
At1g29395	Integral membrane protein in the inner envelope of chloroplasts. Provide freezing tolerance. Expression is induced by short-term cold-treatment, water deprivation, and abscisic acid treatment.	3.26692e-85	0.639506
At1g48100	Pectin lyase-like superfamily protein; FUNCTIONS IN: polygalacturonase activity; INVOLVED IN: carbohydrate metabolic process; EXPRESSED IN: 19 plant structures; EXPRESSED DURING: 10 growth stages; CONTAINS InterPro DOMAIN/s: Pectin lyase fold/virulence factor (InterPro:IPR011050), Pectin lyase fold (InterPro:IPR012334), Glycoside hydrolase, family 28 (InterPro:IPR000743), Parallel beta-helix repe…	3.23439e-117	0.768246
At1g80130	Tetratricopeptide repeat (TPR)-like superfamily protein; FUNCTIONS IN: binding; INVOLVED IN: response to oxidative stress; LOCATED IN: membrane; EXPRESSED IN: 18 plant structures; EXPRESSED DURING: 12 growth stages; CONTAINS InterPro DOMAIN/s: Tetratricopeptide-like helical (InterPro:IPR011990); BEST Arabidopsis thaliana protein match is: Tetratricopeptide repeat (TPR)-like superfamily protein (T…	2.77376e-112	0.616874
At1g02205	Expression of the CER1 gene associated with production of stem epicuticular wax and pollen fertility. Biochemical studies showed that cer1 mutants are blocked in the conversion of stem wax C30 aldehydes to C29 alkanes, and they also lack the secondary alcohols and ketones. These suggested the CER1 protein is an aldehyde decarbonylase, but the exact molecular function of this protein remains to be…	2.32384e-05	0.762345
At1g02200	receptor-like protein glossy1 (gl1), putative similar to receptor-like protein glossy1 (gl1) GI:1209703 from (Arabidopsis thaliana)	0.000174336	0.686521
At1g22710	Encodes for a high-affinity transporter essential for phloem loading and long-distance transport. A major sucrose transporter, AtSUC2 can also transport a wide range of physiological and synthetic glucose conjugates with both &#945;- or &#946;-linkage.	3.33686e-18	0.595478
At1g08650	Encodes a phosphoenolpyruvate carboxylase kinase that is expressed at highest levels in leaves. Expression is induced by light.	9.74422e-34	0.753623
At2g20750	member of BETA-EXPANSINS. Naming convention from the Expansin Working Group (Kende et al, 2004. Plant Mol Bio)	1.4537e-30	0.658124
At5g25280	serine-rich protein-related; BEST Arabidopsis thaliana protein match is: serine-rich protein-related (TAIR:AT5G11090.1); Has 1306 Blast hits to 350 proteins in 64 species: Archae - 0; Bacteria - 8; Metazoa - 365; Fungi - 73; Plants - 167; Viruses - 0; Other Eukaryotes - 693 (source: NCBI BLink).	3.58596e-65	0.733648
At2g23130	AGP17 is a lysine-rich arabinogalactan-protein (AGP) and part of a multi-gene family of glycoproteins with approx. 50 members. It falls into one subclass with AGP18 and AGP19, other lysine-rich AGPs. 84% of its proline residues are hydroxylated to hydroproline and its heavy glycosylation accounts for appr. 69% of the molecular weight. The main glycosyl residues are arabinose (30.1%) and galactose…	0	0.712533
At2g30520	light inducible root phototropism 2 encoding a signal transducer of the phototropic response in Arabidopsis	0	0.694735
